# Supplementary material for: Bidirectional promoters in Escherichia coli: regulatory rules and implications for gene expression noise
Source: Nucleic Acids Res. 2026 Jan 22;54(3):gkag028. doi: 10.1093/nar/gkag028 (PMC12825309; doi:10.1093/nar/gkag028)
Supplement: gkag028_Supplemental_Files [file gkag028_supplemental_files.zip]

Archive with 3 entries (3 files):
- 130126160349_Supplementray_tables_and_references_130126.docx
- Supplementary data S1.xlsx
- Supplementary Figures 25112025.pdf
