# Supplementary material for: Bidirectional promoters in Escherichia coli: regulatory rules and implications for gene expression noise
Source: Nucleic Acids Res. 2026 Jan 22;54(3):gkag028. doi: 10.1093/nar/gkag028 (PMC12825309; doi:10.1093/nar/gkag028)
Supplement: gkag028_Supplemental_Files [file gkag028_supplemental_files.zip › Supplementary data S1.xlsx]

## Sheet: simulation
		forward RNA probability =	0.3
hypothetical cell (1-1000)		Potential initiation round	1	2	3	4	5	6	7	8	9	10		Mean reverse transcripts per hypothetical cell
		Does initiation occur?	0	1	1	0	1	1	1	0	1	1
1		reverse RNA	0	0	1	0	1	1	1	0	1	1		0.6
		forward RNA	0	1	0	0	0	0	0	0	0	0
			0.936693	0.158105	0.532275	0.804508	0.787893	0.801972	0.395156	0.65271	0.518087	0.841809
			0.149969	0.932086	0.977704	0.180223	0.828457	0.545775	0.572288	0.192959	0.765179	0.897782
		Does initiation occur?	1	1	1	1	1	1	1	1	1	1
2		reverse RNA	1	1	0	0	1	1	0	1	0	1		0.6
		forward RNA	0	0	1	1	0	0	1	0	1	0
			0.897379	0.317795	0.160673	0.266446	0.314225	0.410479	0.22633	0.349654	0.0790095	0.588436
			0.326217	0.52698	0.814522	0.636864	0.976355	0.261244	0.273205	0.933328	0.831284	0.660802
		Does initiation occur?	1	0	1	1	0	1	1	1	0	0
3		reverse RNA	1	0	0	0	0	0	1	1	0	0		0.3
		forward RNA	0	0	1	1	0	1	0	0	0	0
			0.330571	0.842584	0.196326	0.2694	0.464307	0.0233259	0.354078	0.444804	0.344041	0.256862
			0.243859	0.0588325	0.970219	0.795802	0.0110918	0.922193	0.584443	0.682879	0.0679796	0.148251
		Does initiation occur?	1	1	1	1	1	1	0	1	1	1
4		reverse RNA	1	1	1	1	1	0	0	1	0	1		0.7
		forward RNA	0	0	0	0	0	1	0	0	1	0
			0.949096	0.621474	0.991011	0.343499	0.584477	0.291871	0.460723	0.92122	0.103599	0.478559
			0.996086	0.343891	0.223035	0.423251	0.724478	0.421628	0.165975	0.956178	0.819675	0.845747
		Does initiation occur?	1	1	1	1	1	0	0	1	1	1
5		reverse RNA	1	1	0	1	1	0	0	1	1	0		0.6
		forward RNA	0	0	1	0	0	0	0	0	0	1
			0.455547	0.416508	0.206987	0.393005	0.653272	0.577035	0.669351	0.308806	0.406738	0.247836
			0.409555	0.414468	0.677918	0.878751	0.510129	0.0619393	0.153694	0.593648	0.995684	0.492165
		Does initiation occur?	1	1	1	0	0	1	1	1	1	0
6		reverse RNA	1	0	1	0	0	1	0	1	0	0		0.4
		forward RNA	0	1	0	0	0	0	1	0	1	0
			0.797613	0.27325	0.726319	0.613179	0.0204353	0.900921	0.0704843	0.336343	0.00644907	0.983982
			0.906231	0.535118	0.699828	0.17443	0.186063	0.543825	0.503704	0.333415	0.894568	0.18896
		Does initiation occur?	1	1	0	1	1	1	1	1	1	0
7		reverse RNA	0	0	0	1	1	1	1	0	0	0		0.4
		forward RNA	1	1	0	0	0	0	0	1	1	0
			0.0383104	0.156763	0.978044	0.41248	0.973053	0.919493	0.51006	0.155503	0.0801341	0.406118
			0.943966	0.715745	0.104144	0.811889	0.793691	0.495527	0.584534	0.396845	0.249939	0.152232
		Does initiation occur?	1	1	1	1	1	1	1	1	0	1
8		reverse RNA	1	1	1	1	1	1	1	0	0	1		0.8
		forward RNA	0	0	0	0	0	0	0	1	0	0
			0.522968	0.414133	0.452958	0.313198	0.83439	0.426544	0.468481	0.253512	0.26833	0.388309
			0.500441	0.962843	0.940937	0.938758	0.726641	0.264277	0.204721	0.671767	0.0654483	0.749926
		Does initiation occur?	1	1	1	1	1	1	1	0	1	1
9		reverse RNA	1	1	1	1	0	1	1	0	0	1		0.7
		forward RNA	0	0	0	0	1	0	0	0	1	0
			0.49838	0.959933	0.472898	0.937715	0.0589778	0.978112	0.478187	0.0969388	0.128873	0.301541
			0.839162	0.671583	0.292599	0.851204	0.810817	0.689376	0.756318	0.185975	0.281925	0.333174
		Does initiation occur?	0	1	1	0	1	1	1	0	0	1
10		reverse RNA	0	1	1	0	1	0	0	0	0	1		0.4
		forward RNA	0	0	0	0	0	1	1	0	0	0
			0.445231	0.396728	0.810775	0.0609465	0.440325	0.0270039	0.126978	0.496833	0.880999	0.655628
			0.136784	0.641342	0.97626	0.181827	0.305148	0.288388	0.695222	0.183303	0.158467	0.362906
		Does initiation occur?	1	1	1	0	1	1	1	1	0	1
11		reverse RNA	1	1	0	0	1	1	1	1	0	0		0.6
		forward RNA	0	0	1	0	0	0	0	0	0	1
			0.994458	0.883849	0.17492	0.998698	0.470756	0.342147	0.507368	0.651102	0.0966506	0.0975355
			0.963816	0.405731	0.434296	0.115366	0.900196	0.926603	0.733222	0.996025	0.132167	0.870684
		Does initiation occur?	1	1	1	1	1	1	0	1	1	1
12		reverse RNA	1	1	0	1	0	0	0	1	1	0		0.5
		forward RNA	0	0	1	0	1	1	0	0	0	1
			0.413229	0.683216	0.0609917	0.548714	0.0360054	0.242242	0.249662	0.834428	0.33559	0.0636567
			0.457626	0.980203	0.94094	0.313961	0.627105	0.87761	0.0682789	0.44358	0.530989	0.504044
		Does initiation occur?	1	1	0	1	1	1	1	0	1	1
13		reverse RNA	1	0	0	0	0	0	1	0	1	1		0.4
		forward RNA	0	1	0	1	1	1	0	0	0	0
			0.936501	0.143738	0.518022	0.0836376	0.155147	0.182952	0.522932	0.624003	0.770413	0.542
			0.456178	0.906524	0.0152768	0.607187	0.494348	0.622061	0.767788	0.151163	0.481432	0.69037
		Does initiation occur?	0	1	1	1	1	1	1	0	0	1
14		reverse RNA	0	0	1	1	1	0	0	0	0	1		0.4
		forward RNA	0	1	0	0	0	1	1	0	0	0
			0.867707	0.299274	0.380898	0.701088	0.787353	0.146362	0.134045	0.829627	0.694902	0.317878
			0.00361643	0.979913	0.347938	0.866105	0.801907	0.584551	0.222681	0.00784406	0.014258	0.883993
		Does initiation occur?	1	1	1	1	1	1	1	1	1	1
15		reverse RNA	1	0	0	0	1	1	1	0	0	1		0.5
		forward RNA	0	1	1	1	0	0	0	1	1	0
			0.685043	0.0454221	0.206154	0.099422	0.599674	0.743728	0.520554	0.169316	0.0258708	0.312475
			0.263032	0.638436	0.50642	0.878316	0.349003	0.219591	0.650041	0.352531	0.688909	0.696468
		Does initiation occur?	1	1	1	1	1	1	1	0	1	1
16		reverse RNA	0	1	1	1	0	0	1	0	1	1		0.6
		forward RNA	1	0	0	0	1	1	0	0	0	0
			0.0391427	0.662925	0.495592	0.332412	0.0560834	0.202011	0.557454	0.769716	0.516162	0.758398
			0.207191	0.479776	0.366562	0.620439	0.335092	0.744877	0.936384	0.0949717	0.279576	0.571446
		Does initiation occur?	1	1	0	1	1	1	1	1	1	1
17		reverse RNA	1	1	0	0	0	1	1	1	1	1		0.7
		forward RNA	0	0	0	1	1	0	0	0	0	0
			0.922653	0.378878	0.44864	0.0757407	0.239298	0.694885	0.733367	0.791088	0.719036	0.879469
			0.748114	0.314937	0.0162808	0.220632	0.697447	0.85123	0.816996	0.870704	0.653119	0.884315
		Does initiation occur?	1	1	1	0	1	1	0	1	0	1
18		reverse RNA	1	1	1	0	1	0	0	1	0	0		0.5
		forward RNA	0	0	0	0	0	1	0	0	0	1
			0.41833	0.753212	0.303629	0.579173	0.594592	0.0387229	0.658004	0.612173	0.848635	0.0337299
			0.831435	0.438879	0.814631	0.128638	0.550188	0.551542	0.0612619	0.609938	0.0933722	0.278713
		Does initiation occur?	1	0	1	1	1	0	1	1	1	1
19		reverse RNA	1	0	1	1	1	0	0	0	1	0		0.5
		forward RNA	0	0	0	0	0	0	1	1	0	1
			0.390011	0.824749	0.902713	0.35083	0.757461	0.0723663	0.102607	0.0234879	0.325257	0.217499
			0.592967	0.107458	0.740004	0.613513	0.931523	0.128518	0.423305	0.468386	0.287475	0.474803
		Does initiation occur?	0	1	1	1	1	1	0	1	1	0
20		reverse RNA	0	1	1	0	0	1	0	1	1	0		0.5
		forward RNA	0	0	0	1	1	0	0	0	0	0
			0.872389	0.981144	0.959867	0.132645	0.0843971	0.54358	0.551204	0.535072	0.441927	0.0382607
			0.0921573	0.674917	0.875794	0.256742	0.76834	0.67079	0.171463	0.662944	0.354759	0.154421
		Does initiation occur?	0	1	1	1	1	1	1	1	1	1
21		reverse RNA	0	0	1	0	0	1	1	0	1	1		0.5
		forward RNA	0	1	0	1	1	0	0	1	0	0
			0.0338997	0.213399	0.667669	0.232448	0.24177	0.648042	0.838994	0.164371	0.569841	0.564907
			0.0651226	0.455081	0.582737	0.205685	0.537902	0.413016	0.556803	0.5734	0.528455	0.729833
		Does initiation occur?	1	1	1	1	1	1	1	1	1	1
22		reverse RNA	0	1	1	1	1	1	1	0	1	1		0.8
		forward RNA	1	0	0	0	0	0	0	1	0	0
			0.284768	0.493828	0.81962	0.84151	0.682396	0.963644	0.684011	0.221123	0.784239	0.407229
			0.707481	0.656522	0.985987	0.254426	0.543107	0.367956	0.547437	0.761131	0.674539	0.405962
		Does initiation occur?	1	1	0	1	0	1	1	1	1	0
23		reverse RNA	0	0	0	1	0	1	1	1	0	0		0.4
		forward RNA	1	1	0	0	0	0	0	0	1	0
			0.245023	0.0961083	0.94824	0.490626	0.415794	0.924723	0.512614	0.922848	0.0915649	0.576329
			0.237341	0.851102	0.0854892	0.855443	0.181745	0.926713	0.622554	0.956044	0.438142	0.145866
		Does initiation occur?	0	1	1	1	1	0	1	1	1	1
24		reverse RNA	0	0	0	1	1	0	1	1	1	1		0.6
		forward RNA	0	1	1	0	0	0	0	0	0	0
			0.782023	0.108326	0.12619	0.660773	0.491547	0.580544	0.531325	0.324054	0.584297	0.381018
			0.0451236	0.652522	0.420108	0.452914	0.878427	0.137333	0.87595	0.62789	0.980701	0.598454
		Does initiation occur?	0	1	1	1	1	1	1	0	1	0
25		reverse RNA	0	1	1	0	1	1	0	0	1	0		0.5
		forward RNA	0	0	0	1	0	0	1	0	0	0
			0.285567	0.880783	0.705258	0.00498495	0.375044	0.843763	0.021007	0.107477	0.559542	0.233487
			0.1374	0.356861	0.809408	0.35804	0.654246	0.619707	0.534112	0.0493719	0.478367	0.0923354
		Does initiation occur?	1	1	0	1	1	1	0	1	1	0
26		reverse RNA	0	1	0	1	1	1	0	1	1	0		0.6
		forward RNA	1	0	0	0	0	0	0	0	0	0
			0.132148	0.517295	0.704007	0.609009	0.73319	0.456996	0.44152	0.780982	0.858589	0.942759
			0.512959	0.842484	0.133814	0.448686	0.478768	0.283456	0.110518	0.433361	0.241862	0.0870623
		Does initiation occur?	1	1	1	1	1	1	0	1	1	0
27		reverse RNA	0	1	0	0	1	0	0	1	0	0		0.3
		forward RNA	1	0	1	1	0	1	0	0	1	0
			0.0564744	0.766245	0.186811	0.274791	0.309045	0.163675	0.571702	0.913761	0.113884	0.88799
			0.892762	0.281746	0.232441	0.663542	0.593425	0.818331	0.032875	0.48558	0.451399	0.0107084
		Does initiation occur?	0	1	1	0	1	1	1	1	1	1
28		reverse RNA	0	1	1	0	1	1	1	1	1	1		0.8
		forward RNA	0	0	0	0	0	0	0	0	0	0
			0.271115	0.511584	0.34271	0.299337	0.787623	0.810361	0.61675	0.401819	0.382168	0.54646
			0.0766649	0.359033	0.398683	0.0853735	0.444611	0.429925	0.629405	0.947421	0.363174	0.615415
		Does initiation occur?	1	1	1	1	1	1	1	1	1	1
29		reverse RNA	1	0	0	1	1	0	1	1	1	1		0.7
		forward RNA	0	1	1	0	0	1	0	0	0	0
			0.309959	0.000155795	0.209981	0.484642	0.480759	0.0421755	0.661109	0.330251	0.76772	0.933643
			0.858104	0.731547	0.547878	0.540814	0.259038	0.427678	0.302371	0.920538	0.289011	0.48779
		Does initiation occur?	1	1	1	1	1	1	1	0	1	1
30		reverse RNA	1	0	0	1	1	1	1	0	1	0		0.6
		forward RNA	0	1	1	0	0	0	0	0	0	1
			0.896412	0.203991	0.280149	0.45812	0.829636	0.464351	0.813664	0.546387	0.3207	0.0983981
			0.677759	0.982379	0.405626	0.507469	0.557624	0.250635	0.566317	0.174123	0.871028	0.610537
		Does initiation occur?	0	0	1	0	1	1	1	1	1	0
31		reverse RNA	0	0	0	0	1	1	1	1	1	0		0.5
		forward RNA	0	0	1	0	0	0	0	0	0	0
			0.888442	0.756797	0.155226	0.112626	0.387214	0.380783	0.935992	0.421658	0.837878	0.799016
			0.183792	0.165176	0.342421	0.194202	0.650764	0.384138	0.608601	0.594176	0.991587	0.139988
		Does initiation occur?	0	1	1	1	1	1	1	0	1	1
32		reverse RNA	0	1	1	0	1	1	1	0	1	0		0.6
		forward RNA	0	0	0	1	0	0	0	0	0	1
			0.728054	0.69247	0.816019	0.0343916	0.360118	0.671211	0.491603	0.652871	0.883076	0.283979
			0.0368299	0.27032	0.918209	0.563077	0.750278	0.45026	0.669031	0.116861	0.937464	0.292693
		Does initiation occur?	1	1	0	1	1	1	0	1	1	1
33		reverse RNA	1	1	0	1	1	1	0	1	1	1		0.8
		forward RNA	0	0	0	0	0	0	0	0	0	0
			0.458539	0.592635	0.732196	0.451434	0.599141	0.364744	0.0781829	0.893668	0.918034	0.599626
			0.430986	0.560572	0.12003	0.731316	0.645501	0.228723	0.186659	0.33236	0.782444	0.76088
		Does initiation occur?	1	0	1	1	1	1	1	0	1	0
34		reverse RNA	1	0	1	1	1	0	1	0	0	0		0.5
		forward RNA	0	0	0	0	0	1	0	0	1	0
			0.336259	0.684531	0.678564	0.989409	0.668594	0.10816	0.685521	0.236529	0.16365	0.853602
			0.842643	0.0713883	0.327043	0.580222	0.550836	0.306143	0.978412	0.0745177	0.881007	0.0452315
		Does initiation occur?	1	1	0	1	1	1	1	1	1	1
35		reverse RNA	0	1	0	1	0	0	1	1	1	1		0.6
		forward RNA	1	0	0	0	1	1	0	0	0	0
			0.249092	0.967899	0.929887	0.797055	0.279592	0.0765818	0.843984	0.726349	0.939454	0.571053
			0.376433	0.475987	0.151892	0.899618	0.913771	0.492942	0.569241	0.823479	0.492319	0.394204
		Does initiation occur?	1	1	0	1	1	1	1	0	1	0
36		reverse RNA	1	1	0	1	1	1	1	0	1	0		0.7
		forward RNA	0	0	0	0	0	0	0	0	0	0
			0.816002	0.300234	0.0044822	0.809813	0.4057	0.3125	0.442148	0.849265	0.802451	0.323424
			0.989644	0.925588	0.17419	0.817895	0.916449	0.655556	0.363257	0.138457	0.747783	0.140041
		Does initiation occur?	1	1	0	0	1	1	0	1	1	1
37		reverse RNA	0	1	0	0	1	0	0	1	1	1		0.5
		forward RNA	1	0	0	0	0	1	0	0	0	0
			0.117734	0.889795	0.894146	0.983174	0.367705	0.178475	0.792024	0.388308	0.517187	0.511266
			0.637512	0.713747	0.0343594	0.142847	0.806763	0.411367	0.0108313	0.636907	0.376308	0.710481
		Does initiation occur?	1	1	1	1	0	1	1	1	1	0
38		reverse RNA	1	1	0	1	0	0	1	1	0	0		0.5
		forward RNA	0	0	1	0	0	1	0	0	1	0
			0.340319	0.926181	0.0688068	0.793462	0.77298	0.0848414	0.405431	0.838785	0.0770295	0.736342
			0.429261	0.680044	0.671456	0.868275	0.0243633	0.959904	0.816229	0.795835	0.943823	0.156774
		Does initiation occur?	1	1	1	1	1	0	1	1	1	0
39		reverse RNA	0	1	0	1	1	0	0	1	1	0		0.5
		forward RNA	1	0	1	0	0	0	1	0	0	0
			0.291615	0.362858	0.269636	0.369463	0.845614	0.0955231	0.260078	0.776919	0.569961	0.77984
			0.364668	0.492523	0.467387	0.713188	0.225961	0.120545	0.556338	0.263092	0.969172	0.0705992
		Does initiation occur?	1	0	1	1	1	1	1	1	1	1
40		reverse RNA	0	0	1	1	1	1	1	0	0	0		0.5
		forward RNA	1	0	0	0	0	0	0	1	1	1
			0.238018	0.89092	0.365542	0.806474	0.627454	0.834081	0.950079	0.205027	0.134201	0.177607
			0.284111	0.170681	0.559958	0.497371	0.497161	0.72831	0.382291	0.689149	0.637812	0.408714
		Does initiation occur?	1	1	1	1	0	1	0	1	0	1
41		reverse RNA	0	1	1	0	0	1	0	1	0	0		0.4
		forward RNA	1	0	0	1	0	0	0	0	0	1
			0.282295	0.300892	0.416515	0.0938092	0.757438	0.928863	0.554833	0.41873	0.912398	0.297173
			0.340223	0.526479	0.65954	0.247369	0.095415	0.433464	0.032565	0.266206	0.166944	0.312735
		Does initiation occur?	1	1	1	1	0	1	1	0	1	1
42		reverse RNA	1	1	0	1	0	1	1	0	1	1		0.7
		forward RNA	0	0	1	0	0	0	0	0	0	0
			0.44795	0.446815	0.0997851	0.950609	0.382968	0.427533	0.615565	0.402019	0.952343	0.305031
			0.422456	0.575145	0.586166	0.513865	0.102477	0.297161	0.504055	0.0212413	0.24821	0.304134
		Does initiation occur?	1	0	1	0	0	1	1	1	1	1
43		reverse RNA	1	0	1	0	0	1	1	1	0	1		0.6
		forward RNA	0	0	0	0	0	0	0	0	1	0
			0.478705	0.638736	0.529924	0.174566	0.847668	0.77425	0.718581	0.312963	0.289508	0.462114
			0.826083	0.059476	0.310734	0.0479467	0.144201	0.287855	0.313962	0.281219	0.953966	0.755096
		Does initiation occur?	1	0	1	1	0	1	1	1	1	0
44		reverse RNA	1	0	0	0	0	1	1	1	1	0		0.5
		forward RNA	0	0	1	1	0	0	0	0	0	0
			0.607417	0.858926	0.240528	0.243644	0.262021	0.330725	0.50323	0.360132	0.387913	0.894105
			0.409674	0.0875138	0.51353	0.383537	0.11421	0.364962	0.985456	0.482066	0.316536	0.181156
		Does initiation occur?	1	1	0	1	1	1	1	1	1	1
45		reverse RNA	0	0	0	0	1	1	0	0	1	1		0.4
		forward RNA	1	1	0	1	0	0	1	1	0	0
			0.185262	0.000636352	0.547802	0.218734	0.609062	0.482435	0.0733541	0.21001	0.312848	0.683801
			0.289486	0.758921	0.167457	0.37788	0.867329	0.747772	0.727381	0.660001	0.945764	0.759708
		Does initiation occur?	1	1	1	1	0	0	1	1	1	1
46		reverse RNA	1	0	1	0	0	0	1	0	1	0		0.4
		forward RNA	0	1	0	1	0	0	0	1	0	1
			0.843672	0.188182	0.39269	0.0104396	0.844954	0.340831	0.454507	0.2428	0.744791	0.000938546
			0.825992	0.803351	0.662842	0.575025	0.0650826	0.0739986	0.736714	0.77012	0.928618	0.538593
		Does initiation occur?	1	1	1	1	1	1	1	1	1	0
47		reverse RNA	1	0	1	1	1	1	1	1	1	0		0.8
		forward RNA	0	1	0	0	0	0	0	0	0	0
			0.524532	0.193801	0.717383	0.755973	0.726091	0.369268	0.999313	0.606865	0.393292	0.883631
			0.823736	0.861428	0.57834	0.996203	0.508888	0.442245	0.99041	0.493655	0.656896	0.00473268
		Does initiation occur?	1	0	0	1	0	1	1	1	1	1
48		reverse RNA	0	0	0	1	0	0	1	1	1	1		0.5
		forward RNA	1	0	0	0	0	1	0	0	0	0
			0.199044	0.214851	0.304511	0.397793	0.850664	0.145426	0.347703	0.868746	0.907411	0.357746
			0.223035	0.127664	0.00090794	0.617522	0.0119321	0.826768	0.740328	0.692033	0.899175	0.298837
		Does initiation occur?	1	0	1	1	1	0	1	1	1	1
49		reverse RNA	0	0	1	0	1	0	0	1	0	1		0.4
		forward RNA	1	0	0	1	0	0	1	0	1	0
			0.194984	0.675442	0.921855	0.18479	0.715971	0.599546	0.00646912	0.482008	0.0471522	0.886806
			0.990787	0.0892597	0.392283	0.315244	0.380816	0.186693	0.675646	0.276488	0.498078	0.52024
		Does initiation occur?	1	1	0	1	1	1	0	1	1	1
50		reverse RNA	1	0	0	1	1	0	0	1	1	0		0.5
		forward RNA	0	1	0	0	0	1	0	0	0	1
			0.656426	0.176361	0.185696	0.513901	0.847699	0.234654	0.0802855	0.803122	0.355864	0.13897
			0.856677	0.867526	0.140248	0.918394	0.503155	0.380047	0.0278635	0.991731	0.943982	0.20638
		Does initiation occur?	1	1	1	1	1	0	1	1	1	1
51		reverse RNA	1	1	1	1	1	0	1	0	0	0		0.6
		forward RNA	0	0	0	0	0	0	0	1	1	1
			0.99404	0.531126	0.388917	0.498447	0.471971	0.992884	0.457487	0.144035	0.163047	0.0607931
			0.376002	0.67797	0.96823	0.473114	0.473897	0.141173	0.501644	0.978206	0.772023	0.733973
		Does initiation occur?	1	1	1	1	0	1	1	1	1	1
52		reverse RNA	1	1	1	1	0	1	0	1	1	1		0.8
		forward RNA	0	0	0	0	0	0	1	0	0	0
			0.333161	0.903573	0.742298	0.819391	0.345793	0.910525	0.0147186	0.322484	0.541067	0.733787
			0.911439	0.677522	0.997666	0.582536	0.0473233	0.503443	0.428605	0.275592	0.927975	0.762379
		Does initiation occur?	0	1	1	1	1	1	0	1	1	1
53		reverse RNA	0	1	0	0	1	1	0	1	0	1		0.5
		forward RNA	0	0	1	1	0	0	0	0	1	0
			0.277194	0.850523	0.133827	0.132724	0.727311	0.651401	0.806278	0.793559	0.221379	0.966404
			0.0382689	0.54853	0.278115	0.373868	0.38119	0.512362	0.11984	0.733571	0.301083	0.736202
		Does initiation occur?	0	1	1	1	1	1	1	1	1	1
54		reverse RNA	0	1	0	1	1	0	1	1	1	0		0.6
		forward RNA	0	0	1	0	0	1	0	0	0	1
			0.509886	0.370849	0.188451	0.507959	0.862094	0.0787663	0.654673	0.758709	0.444047	0.20219
			0.13397	0.616888	0.727447	0.428108	0.919847	0.315367	0.204181	0.685115	0.372982	0.983217
		Does initiation occur?	0	1	0	1	0	1	1	0	1	1
55		reverse RNA	0	1	0	1	0	1	1	0	1	1		0.6
		forward RNA	0	0	0	0	0	0	0	0	0	0
			0.288729	0.808225	0.165269	0.906115	0.118977	0.344932	0.516493	0.0419613	0.611317	0.603329
			0.0367443	0.348888	0.194073	0.297385	0.0864665	0.717045	0.481728	0.0385351	0.679867	0.779098
		Does initiation occur?	1	1	1	1	1	1	1	1	0	1
56		reverse RNA	1	1	0	1	0	1	0	0	0	1		0.5
		forward RNA	0	0	1	0	1	0	1	1	0	0
			0.836367	0.531	0.0695306	0.349307	0.231465	0.44276	0.120019	0.144406	0.768325	0.885798
			0.739375	0.427089	0.377108	0.916458	0.51296	0.645731	0.328672	0.848579	0.140233	0.227247
		Does initiation occur?	1	1	1	0	1	1	1	1	1	1
57		reverse RNA	0	0	0	0	1	0	1	0	1	1		0.4
		forward RNA	1	1	1	0	0	1	0	1	0	0
			0.151143	0.294504	0.0560401	0.240423	0.985507	0.0322714	0.963198	0.0124342	0.496524	0.860668
			0.736346	0.711459	0.991306	0.0121663	0.553712	0.951484	0.73739	0.683872	0.600802	0.50897
		Does initiation occur?	1	1	1	1	1	1	1	1	1	0
58		reverse RNA	0	1	0	1	1	1	1	1	1	0		0.7
		forward RNA	1	0	1	0	0	0	0	0	0	0
			0.258931	0.522533	0.10721	0.694113	0.482395	0.657738	0.390104	0.870585	0.607193	0.258075
			0.938408	0.755079	0.369225	0.682259	0.946214	0.909069	0.661609	0.636218	0.56032	0.124815
		Does initiation occur?	1	1	1	1	1	1	1	1	1	1
59		reverse RNA	0	0	1	0	1	0	1	1	1	0		0.5
		forward RNA	1	1	0	1	0	1	0	0	0	1
			0.10802	0.281386	0.35359	0.1655	0.358673	0.271936	0.604596	0.862716	0.791334	0.0623639
			0.731734	0.788895	0.669949	0.271588	0.433758	0.805898	0.683255	0.352367	0.450929	0.260237
		Does initiation occur?	1	1	1	1	1	0	1	1	0	1
60		reverse RNA	0	0	0	1	0	0	1	0	0	1		0.3
		forward RNA	1	1	1	0	1	0	0	1	0	0
			0.211153	0.0177355	0.103173	0.87632	0.127249	0.237085	0.714717	0.194579	0.482739	0.358243
			0.236138	0.506973	0.570037	0.912118	0.679706	0.0230438	0.967061	0.624026	0.101377	0.922682
		Does initiation occur?	1	1	1	1	1	1	1	0	1	1
61		reverse RNA	1	0	0	1	1	1	1	0	1	1		0.7
		forward RNA	0	1	1	0	0	0	0	0	0	0
			0.948198	0.030131	0.132222	0.647707	0.456937	0.406508	0.595566	0.4449	0.896039	0.760233
			0.62889	0.856962	0.740349	0.607156	0.319941	0.687016	0.76312	0.0614118	0.88607	0.818327
		Does initiation occur?	1	1	1	0	1	1	1	1	1	1
62		reverse RNA	1	1	1	0	1	1	0	0	1	0		0.6
		forward RNA	0	0	0	0	0	0	1	1	0	1
			0.760072	0.372629	0.98365	0.0351078	0.703646	0.956358	0.19786	0.136448	0.303334	0.00995495
			0.487696	0.41662	0.919697	0.138327	0.517127	0.544901	0.796409	0.975868	0.62336	0.682682
		Does initiation occur?	1	1	1	1	1	1	1	0	1	1
63		reverse RNA	1	1	1	1	0	1	1	0	1	1		0.8
		forward RNA	0	0	0	0	1	0	0	0	0	0
			0.967919	0.353385	0.975748	0.510221	0.0691505	0.967625	0.568799	0.160528	0.694209	0.474782
			0.794695	0.288455	0.781092	0.218306	0.900198	0.334746	0.839212	0.171795	0.885444	0.666957
		Does initiation occur?	1	1	1	1	1	1	0	0	0	0
64		reverse RNA	0	1	1	0	1	1	0	0	0	0		0.4
		forward RNA	1	0	0	1	0	0	0	0	0	0
			0.186458	0.495606	0.678254	0.213158	0.370338	0.495181	0.283879	0.866823	0.523885	0.41071
			0.83993	0.448749	0.723559	0.290948	0.593475	0.411598	0.0646422	0.0691589	0.0893344	0.145947
		Does initiation occur?	1	1	1	1	0	1	0	1	1	0
65		reverse RNA	1	1	1	1	0	1	0	0	1	0		0.6
		forward RNA	0	0	0	0	0	0	0	1	0	0
			0.823773	0.371679	0.587818	0.858175	0.11972	0.77122	0.388657	0.0446732	0.310329	0.221006
			0.860865	0.90872	0.805372	0.90685	0.0504377	0.363394	0.133432	0.49316	0.445069	0.0474156
		Does initiation occur?	1	1	1	1	1	1	1	1	1	1
66		reverse RNA	0	1	1	0	1	1	0	1	0	1		0.6
		forward RNA	1	0	0	1	0	0	1	0	1	0
			0.161924	0.561027	0.641484	0.0754602	0.589146	0.398342	0.0570406	0.410553	0.257886	0.707519
			0.699135	0.498118	0.690867	0.396512	0.455713	0.809956	0.69453	0.463088	0.528104	0.911846
		Does initiation occur?	0	1	1	1	1	1	1	0	0	1
67		reverse RNA	0	1	1	1	1	1	1	0	0	1		0.7
		forward RNA	0	0	0	0	0	0	0	0	0	0
			0.457739	0.492321	0.406982	0.524674	0.737194	0.324854	0.998357	0.288062	0.907186	0.488489
			0.0542338	0.287692	0.329225	0.506641	0.802054	0.387144	0.261524	0.0743979	0.0857824	0.626779
		Does initiation occur?	1	1	0	1	1	1	1	1	1	1
68		reverse RNA	1	1	0	1	1	0	1	1	0	0		0.6
		forward RNA	0	0	0	0	0	1	0	0	1	1
			0.769227	0.823944	0.897336	0.829172	0.948079	0.264261	0.405474	0.713745	0.0135446	0.263905
			0.834136	0.666172	0.0368408	0.373195	0.258801	0.862943	0.932685	0.220365	0.726407	0.487079
		Does initiation occur?	1	1	1	1	1	0	1	1	1	1
69		reverse RNA	1	1	1	1	0	0	0	0	1	1		0.6
		forward RNA	0	0	0	0	1	0	1	1	0	0
			0.949161	0.930924	0.634437	0.817691	0.196694	0.754764	0.00125306	0.0580638	0.622297	0.649476
			0.230127	0.433943	0.324337	0.892771	0.702872	0.048655	0.271403	0.720734	0.89083	0.680304
		Does initiation occur?	1	1	1	1	0	0	0	1	1	1
70		reverse RNA	0	0	0	0	0	0	0	1	1	1		0.3
		forward RNA	1	1	1	1	0	0	0	0	0	0
			0.109814	0.0919871	0.165603	0.0162724	0.690637	0.685514	0.999261	0.330985	0.663526	0.752684
			0.592724	0.230113	0.704882	0.426922	0.15957	0.0317895	0.193364	0.431938	0.367055	0.820509
		Does initiation occur?	1	1	1	1	1	1	1	1	1	1
71		reverse RNA	1	1	1	1	0	0	1	0	0	1		0.6
		forward RNA	0	0	0	0	1	1	0	1	1	0
			0.635078	0.755846	0.894718	0.582973	0.138399	0.139775	0.57641	0.0964021	0.269495	0.37528
			0.466249	0.339849	0.883185	0.235441	0.54888	0.553333	0.671122	0.402364	0.569361	0.548999
		Does initiation occur?	1	1	1	0	1	1	1	1	1	0
72		reverse RNA	1	0	1	0	0	1	1	1	1	0		0.6
		forward RNA	0	1	0	0	1	0	0	0	0	0
			0.765238	0.230449	0.974548	0.609719	0.115351	0.539933	0.467058	0.877789	0.379063	0.816436
			0.262692	0.668785	0.595557	0.1373	0.583047	0.540292	0.76382	0.952693	0.660367	0.145832
		Does initiation occur?	0	1	1	1	1	1	1	1	1	1
73		reverse RNA	0	1	0	0	1	1	0	1	0	0		0.4
		forward RNA	0	0	1	1	0	0	1	0	1	1
			0.408786	0.890189	0.120751	0.186607	0.583309	0.40134	0.116548	0.766532	0.105438	0.0716932
			0.0784857	0.504911	0.381455	0.344254	0.722809	0.991449	0.889197	0.871914	0.638036	0.828781
		Does initiation occur?	1	1	0	1	0	1	1	1	0	1
74		reverse RNA	1	1	0	1	0	0	1	0	0	1		0.5
		forward RNA	0	0	0	0	0	1	0	1	0	0
			0.746875	0.764815	0.0882979	0.884793	0.154164	0.222343	0.942805	0.183747	0.645787	0.662314
			0.496397	0.288667	0.151703	0.658765	0.129852	0.88169	0.884035	0.959497	0.0993716	0.987222
		Does initiation occur?	1	1	1	0	1	0	1	1	1	1
75		reverse RNA	1	1	1	0	1	0	1	1	0	1		0.7
		forward RNA	0	0	0	0	0	0	0	0	1	0
			0.831754	0.848484	0.852804	0.474657	0.400422	0.837977	0.335214	0.633455	0.231096	0.332419
			0.728177	0.384135	0.346658	0.189357	0.42322	0.155268	0.80948	0.726456	0.441749	0.914077
		Does initiation occur?	1	1	1	1	0	1	1	1	1	1
76		reverse RNA	1	1	1	1	0	1	1	1	1	1		0.9
		forward RNA	0	0	0	0	0	0	0	0	0	0
			0.413059	0.734013	0.908378	0.38741	0.830777	0.47788	0.467694	0.367279	0.54103	0.915964
			0.683596	0.276916	0.634337	0.292072	0.11006	0.373277	0.328878	0.751177	0.341166	0.413798
		Does initiation occur?	1	1	1	1	0	1	1	0	1	0
77		reverse RNA	0	0	1	0	0	0	1	0	0	0		0.2
		forward RNA	1	1	0	1	0	1	0	0	1	0
			0.00233086	0.285403	0.776542	0.150084	0.0508144	0.102481	0.735645	0.8788	0.10024	0.577094
			0.217154	0.216701	0.793533	0.780963	0.0686234	0.427256	0.347433	0.151331	0.539389	0.195537
		Does initiation occur?	1	1	1	0	1	1	1	1	1	1
78		reverse RNA	1	1	1	0	1	1	1	1	1	1		0.9
		forward RNA	0	0	0	0	0	0	0	0	0	0
			0.720915	0.772159	0.684019	0.923841	0.609518	0.431664	0.570785	0.540543	0.654344	0.631164
			0.205475	0.294538	0.41582	0.140279	0.734555	0.665983	0.296205	0.464149	0.59987	0.706728
		Does initiation occur?	0	1	1	1	0	1	1	1	1	1
79		reverse RNA	0	1	0	0	0	0	1	0	1	0		0.3
		forward RNA	0	0	1	1	0	1	0	1	0	1
			0.401925	0.574562	0.290315	0.0868298	0.360398	0.106235	0.520103	0.254037	0.99797	0.0793456
			0.0461058	0.797286	0.329513	0.768032	0.0503629	0.272443	0.213568	0.665873	0.297529	0.923143
		Does initiation occur?	1	1	1	1	1	1	1	1	1	1
80		reverse RNA	1	1	1	1	1	1	1	1	1	1		1
		forward RNA	0	0	0	0	0	0	0	0	0	0
			0.375035	0.69822	0.541851	0.73394	0.99222	0.849798	0.859996	0.880692	0.812253	0.674102
			0.20862	0.925369	0.352414	0.740474	0.533639	0.31937	0.511861	0.310712	0.865602	0.626806
		Does initiation occur?	1	1	1	1	1	1	0	1	1	1
81		reverse RNA	1	1	1	1	1	1	0	1	1	0		0.8
		forward RNA	0	0	0	0	0	0	0	0	0	1
			0.349612	0.301777	0.521216	0.624117	0.592116	0.825761	0.835203	0.744734	0.524957	0.199079
			0.950936	0.47674	0.679184	0.431209	0.5135	0.473968	0.120829	0.300599	0.54969	0.925272
		Does initiation occur?	1	1	0	1	1	0	1	1	1	1
82		reverse RNA	1	1	0	1	0	0	1	0	1	1		0.6
		forward RNA	0	0	0	0	1	0	0	1	0	0
			0.32253	0.365965	0.532068	0.741172	0.299701	0.267345	0.618367	0.0858873	0.350399	0.431343
			0.747454	0.576153	0.155466	0.915865	0.445559	0.00359443	0.620414	0.377813	0.867074	0.705248
		Does initiation occur?	1	1	1	0	1	1	1	1	1	1
83		reverse RNA	1	0	1	0	1	0	0	1	1	1		0.6
		forward RNA	0	1	0	0	0	1	1	0	0	0
			0.892831	0.118587	0.836498	0.695375	0.57612	0.0937636	0.18653	0.597281	0.991042	0.842969
			0.751345	0.553282	0.879888	0.0214669	0.226889	0.891882	0.821199	0.836187	0.94427	0.80168
		Does initiation occur?	1	1	0	1	1	0	1	1	0	1
84		reverse RNA	0	0	0	1	1	0	1	0	0	0		0.3
		forward RNA	1	1	0	0	0	0	0	1	0	1
			0.297341	0.158072	0.131764	0.895319	0.400887	0.241272	0.984091	0.20556	0.00265119	0.00734772
			0.43317	0.530248	0.180646	0.75501	0.332808	0.0446069	0.4783	0.259789	0.135158	0.629598
		Does initiation occur?	1	1	1	1	1	1	1	1	1	1
85		reverse RNA	0	1	1	1	1	1	0	1	1	1		0.8
		forward RNA	1	0	0	0	0	0	1	0	0	0
			0.28107	0.300201	0.725118	0.540672	0.92996	0.370655	0.0450004	0.348477	0.475731	0.364409
			0.206669	0.339708	0.865426	0.794441	0.869896	0.48215	0.423873	0.478771	0.485778	0.616686
		Does initiation occur?	1	1	0	1	0	1	0	1	1	1
86		reverse RNA	1	1	0	1	0	1	0	1	1	1		0.7
		forward RNA	0	0	0	0	0	0	0	0	0	0
			0.583131	0.913974	0.0146016	0.786952	0.792909	0.577368	0.667893	0.99281	0.838723	0.565332
			0.95068	0.678452	0.164053	0.564793	0.13083	0.542267	0.108613	0.422914	0.918266	0.813425
		Does initiation occur?	1	0	1	1	1	1	0	1	1	0
87		reverse RNA	0	0	0	1	0	1	0	1	1	0		0.4
		forward RNA	1	0	1	0	1	0	0	0	0	0
			0.0441658	0.109858	0.211845	0.504277	0.153253	0.551121	0.0112163	0.610812	0.750819	0.793423
			0.656743	0.189696	0.693355	0.881741	0.816458	0.315917	0.196686	0.624798	0.625164	0.0824887
		Does initiation occur?	1	0	1	1	1	1	0	1	1	0
88		reverse RNA	1	0	0	1	0	1	0	1	1	0		0.5
		forward RNA	0	0	1	0	1	0	0	0	0	0
			0.447566	0.429416	0.24991	0.883598	0.0282391	0.784478	0.289261	0.474003	0.567224	0.74691
			0.988887	0.0785459	0.594977	0.338525	0.832299	0.634648	0.145474	0.563697	0.334994	0.193182
		Does initiation occur?	1	0	0	1	1	1	1	1	0	1
89		reverse RNA	1	0	0	1	1	1	1	1	0	1		0.7
		forward RNA	0	0	0	0	0	0	0	0	0	0
			0.456865	0.788185	0.469377	0.606564	0.412649	0.520459	0.835943	0.768002	0.405615	0.772522
			0.900819	0.0345963	0.0774396	0.975605	0.977073	0.916167	0.858125	0.651465	0.0742459	0.210749
		Does initiation occur?	1	1	1	1	1	1	1	1	0	1
90		reverse RNA	0	1	1	1	1	1	1	1	0	1		0.8
		forward RNA	1	0	0	0	0	0	0	0	0	0
			0.284834	0.900978	0.457683	0.533793	0.589754	0.302871	0.851125	0.642987	0.251113	0.995572
			0.214474	0.43582	0.527503	0.746136	0.902614	0.819785	0.256028	0.434789	0.0515355	0.766222
		Does initiation occur?	1	1	1	1	0	0	1	1	1	1
91		reverse RNA	1	1	1	1	0	0	0	1	1	1		0.7
		forward RNA	0	0	0	0	0	0	1	0	0	0
			0.443021	0.98121	0.609317	0.910369	0.167052	0.564162	0.265525	0.743911	0.943072	0.899106
			0.306317	0.824891	0.380553	0.202931	0.154529	0.0410497	0.232541	0.465088	0.96403	0.286589
		Does initiation occur?	1	1	1	1	1	0	0	0	1	0
92		reverse RNA	1	0	1	1	1	0	0	0	1	0		0.5
		forward RNA	0	1	0	0	0	0	0	0	0	0
			0.457744	0.209864	0.805264	0.454536	0.688674	0.865256	0.375941	0.164544	0.925119	0.263417
			0.572075	0.812082	0.677333	0.577778	0.273386	0.186887	0.0626952	0.195161	0.420478	0.122891
		Does initiation occur?	0	1	1	1	1	0	1	1	1	1
93		reverse RNA	0	1	0	1	1	0	1	1	0	1		0.6
		forward RNA	0	0	1	0	0	0	0	0	1	0
			0.20872	0.839833	0.279339	0.575744	0.766936	0.43636	0.931951	0.464194	0.127718	0.531461
			0.198467	0.616424	0.395169	0.221661	0.71621	0.088281	0.710403	0.607957	0.251078	0.541361
		Does initiation occur?	1	1	1	1	1	0	1	1	1	0
94		reverse RNA	1	1	0	1	1	0	0	1	0	0		0.5
		forward RNA	0	0	1	0	0	0	1	0	1	0
			0.687824	0.429639	0.267942	0.328444	0.616002	0.0163664	0.100023	0.992368	0.125604	0.408337
			0.815418	0.68111	0.376591	0.604413	0.880865	0.0727772	0.574793	0.894604	0.820444	0.1826
		Does initiation occur?	1	1	1	1	1	1	0	1	1	1
95		reverse RNA	1	1	1	1	1	1	0	1	0	1		0.8
		forward RNA	0	0	0	0	0	0	0	0	1	0
			0.819343	0.488665	0.98124	0.873852	0.578399	0.778668	0.644567	0.88318	0.0491618	0.436225
			0.236343	0.589295	0.44068	0.849851	0.922894	0.780099	0.188842	0.610088	0.231197	0.267617
		Does initiation occur?	1	1	0	0	1	1	1	1	1	1
96		reverse RNA	1	1	0	0	1	1	1	0	1	0		0.6
		forward RNA	0	0	0	0	0	0	0	1	0	1
			0.764423	0.587079	0.397217	0.316268	0.335963	0.469725	0.677258	0.189203	0.559581	0.245006
			0.573313	0.483043	0.150997	0.092681	0.879677	0.832769	0.312671	0.921155	0.235086	0.483526
		Does initiation occur?	1	1	1	1	0	1	0	1	1	1
97		reverse RNA	0	1	1	1	0	1	0	1	1	1		0.7
		forward RNA	1	0	0	0	0	0	0	0	0	0
			0.230821	0.673358	0.569202	0.647676	0.679186	0.40565	0.293739	0.524589	0.324376	0.321553
			0.465101	0.36257	0.508288	0.659573	0.140205	0.844374	0.0242617	0.774814	0.827482	0.82666
		Does initiation occur?	1	1	1	1	1	1	1	1	1	0
98		reverse RNA	1	1	1	0	0	1	1	1	1	0		0.7
		forward RNA	0	0	0	1	1	0	0	0	0	0
			0.556552	0.818824	0.848721	0.0993926	0.120306	0.620562	0.363914	0.365836	0.348476	0.46868
			0.267525	0.275961	0.374782	0.288609	0.244763	0.476303	0.703056	0.231475	0.414576	0.092976
		Does initiation occur?	0	1	1	1	1	0	1	0	0	1
99		reverse RNA	0	1	1	0	1	0	1	0	0	0		0.4
		forward RNA	0	0	0	1	0	0	0	0	0	1
			0.496412	0.340209	0.741256	0.188495	0.808237	0.0734299	0.622883	0.175553	0.0901262	0.0113779
			0.0980831	0.236237	0.522266	0.403872	0.200904	0.114501	0.728687	0.131146	0.0756518	0.791877
		Does initiation occur?	1	1	1	1	1	1	1	1	1	1
100		reverse RNA	1	1	1	0	1	1	0	0	0	0		0.5
		forward RNA	0	0	0	1	0	0	1	1	1	1
			0.445353	0.834105	0.829513	0.168611	0.782609	0.901549	0.0113671	0.288873	0.297921	0.0754285
			0.522349	0.403722	0.385657	0.833853	0.554017	0.799085	0.238604	0.357057	0.369654	0.394017
		Does initiation occur?	1	1	0	0	0	0	1	1	1	1
101		reverse RNA	0	1	0	0	0	0	0	0	0	0		0.1
		forward RNA	1	0	0	0	0	0	1	1	1	1
			0.283425	0.776426	0.696467	0.144498	0.440416	0.973481	0.146907	0.279289	0.275592	0.200882
			0.910232	0.280346	0.0394897	0.0391383	0.118095	0.0953155	0.23327	0.522675	0.758427	0.202488
		Does initiation occur?	1	1	1	0	1	1	0	1	1	1
102		reverse RNA	1	1	1	0	1	1	0	0	1	0		0.6
		forward RNA	0	0	0	0	0	0	0	1	0	1
			0.583531	0.58917	0.823073	0.265004	0.509195	0.30185	0.320516	0.184704	0.889895	0.220926
			0.573154	0.794848	0.910769	0.0462259	0.863993	0.676706	0.0235562	0.735325	0.470748	0.733466
		Does initiation occur?	1	1	1	1	0	1	1	1	1	1
103		reverse RNA	0	0	1	1	0	1	1	1	1	1		0.7
		forward RNA	1	1	0	0	0	0	0	0	0	0
			0.213409	0.209196	0.36269	0.862382	0.422437	0.488965	0.335456	0.981507	0.964894	0.390966
			0.329731	0.487155	0.368813	0.228234	0.175418	0.39574	0.793492	0.44964	0.221136	0.997065
		Does initiation occur?	1	1	0	1	0	1	1	1	1	1
104		reverse RNA	1	1	0	1	0	1	0	1	1	1		0.7
		forward RNA	0	0	0	0	0	0	1	0	0	0
			0.562704	0.334983	0.0306668	0.557127	0.704002	0.877583	0.00399381	0.982132	0.355212	0.694975
			0.245765	0.562849	0.185432	0.763515	0.181268	0.526656	0.496343	0.659741	0.368332	0.211762
		Does initiation occur?	1	0	0	1	1	1	1	1	0	1
105		reverse RNA	1	0	0	1	1	0	1	1	0	1		0.6
		forward RNA	0	0	0	0	0	1	0	0	0	0
			0.719018	0.663091	0.631245	0.743956	0.564864	0.0505012	0.313111	0.65792	0.359764	0.687885
			0.966225	0.00802924	0.0588667	0.899909	0.999134	0.564533	0.671869	0.26722	0.00113189	0.653302
		Does initiation occur?	1	1	1	1	1	0	1	0	1	1
106		reverse RNA	1	1	0	1	0	0	1	0	0	1		0.5
		forward RNA	0	0	1	0	1	0	0	0	1	0
			0.834819	0.985503	0.00689071	0.427652	0.235138	0.895034	0.994688	0.902905	0.0949841	0.6449
			0.444876	0.786518	0.852139	0.803453	0.516423	0.183462	0.82493	0.176143	0.251428	0.622554
		Does initiation occur?	1	1	1	1	1	1	0	0	0	0
107		reverse RNA	1	1	1	0	1	1	0	0	0	0		0.5
		forward RNA	0	0	0	1	0	0	0	0	0	0
			0.483723	0.541468	0.640869	0.00275009	0.80987	0.463757	0.77266	0.581183	0.152319	0.925959
			0.582964	0.823252	0.240071	0.665084	0.779596	0.473586	0.0321671	0.103184	0.152553	0.189086
		Does initiation occur?	1	1	1	1	1	1	1	1	1	1
108		reverse RNA	0	1	1	1	1	1	1	1	0	1		0.8
		forward RNA	1	0	0	0	0	0	0	0	1	0
			0.0619729	0.39163	0.990912	0.978409	0.899194	0.987457	0.840546	0.508696	0.0549429	0.344821
			0.43471	0.964811	0.95616	0.325221	0.361774	0.52927	0.799246	0.584629	0.221871	0.676003
		Does initiation occur?	0	0	0	1	0	1	0	1	1	0
109		reverse RNA	0	0	0	0	0	1	0	1	0	0		0.2
		forward RNA	0	0	0	1	0	0	0	0	1	0
			0.255524	0.347604	0.445788	0.198341	0.35236	0.755118	0.44213	0.906011	0.209463	0.338407
			0.0562091	0.017378	0.132979	0.271571	0.142222	0.976195	0.0806636	0.314381	0.954705	0.00880806
		Does initiation occur?	0	0	0	1	0	1	1	1	1	0
110		reverse RNA	0	0	0	1	0	1	1	1	1	0		0.5
		forward RNA	0	0	0	0	0	0	0	0	0	0
			0.0543613	0.907912	0.281663	0.702372	0.54578	0.314953	0.713	0.727757	0.631725	0.984231
			0.00374332	0.0649269	0.197125	0.935024	0.0116004	0.76535	0.239897	0.410588	0.84137	0.141556
		Does initiation occur?	1	1	1	0	1	1	1	1	1	1
111		reverse RNA	0	1	1	0	1	1	0	0	0	1		0.5
		forward RNA	1	0	0	0	0	0	1	1	1	0
			0.172275	0.476561	0.502297	0.265057	0.479829	0.885851	0.232547	0.154595	0.21613	0.855459
			0.416669	0.89046	0.791762	0.197044	0.286432	0.407139	0.234465	0.448237	0.496487	0.793433
		Does initiation occur?	1	1	0	0	1	1	0	1	1	1
112		reverse RNA	0	1	0	0	0	1	0	1	0	0		0.3
		forward RNA	1	0	0	0	1	0	0	0	1	1
			0.0701822	0.73328	0.273248	0.186796	0.0707911	0.358325	0.0353426	0.896195	0.294438	0.0180287
			0.501577	0.351492	0.179728	0.132864	0.530414	0.724883	0.144938	0.391419	0.731344	0.499279
		Does initiation occur?	1	0	1	1	1	1	1	1	0	1
113		reverse RNA	1	0	1	1	0	1	0	0	0	0		0.4
		forward RNA	0	0	0	0	1	0	1	1	0	1
			0.375868	0.340716	0.666451	0.53357	0.0383744	0.930719	0.287573	0.0696524	0.33807	0.239072
			0.496882	0.157713	0.916582	0.766225	0.812848	0.862862	0.570796	0.214376	0.150139	0.908555
		Does initiation occur?	1	1	1	1	1	1	1	1	0	1
114		reverse RNA	1	0	0	1	1	1	0	1	0	0		0.5
		forward RNA	0	1	1	0	0	0	1	0	0	1
			0.315162	0.111524	0.0520637	0.856459	0.797897	0.854187	0.119475	0.607703	0.189288	0.217606
			0.388269	0.910131	0.299289	0.827102	0.965555	0.655761	0.544741	0.763455	0.0387794	0.955027
		Does initiation occur?	1	0	1	0	1	1	1	1	1	1
115		reverse RNA	0	0	0	0	1	0	1	1	1	1		0.5
		forward RNA	1	0	1	0	0	1	0	0	0	0
			0.00513291	0.112876	0.0931474	0.942994	0.763724	0.022628	0.619548	0.325649	0.575073	0.322279
			0.247167	0.0427655	0.292987	0.0440454	0.294706	0.993312	0.241977	0.439684	0.897736	0.542838
		Does initiation occur?	1	0	0	1	0	1	0	1	1	1
116		reverse RNA	1	0	0	1	0	0	0	0	1	1		0.4
		forward RNA	0	0	0	0	0	1	0	1	0	0
			0.544987	0.751419	0.102767	0.676148	0.358183	0.0397549	0.756759	0.175613	0.371288	0.625556
			0.802511	0.0220077	0.0264526	0.836368	0.00803475	0.880751	0.0487569	0.739896	0.413805	0.623483
		Does initiation occur?	1	0	1	1	0	1	0	1	1	0
117		reverse RNA	1	0	1	1	0	1	0	1	0	0		0.5
		forward RNA	0	0	0	0	0	0	0	0	1	0
			0.721255	0.161698	0.79991	0.922416	0.224366	0.5143	0.583322	0.472324	0.120874	0.255018
			0.556692	0.0424997	0.729322	0.945735	0.168122	0.608733	0.158709	0.942738	0.564281	0.024275
		Does initiation occur?	1	1	0	1	1	0	1	1	1	1
118		reverse RNA	1	1	0	1	1	0	1	1	1	1		0.8
		forward RNA	0	0	0	0	0	0	0	0	0	0
			0.548204	0.823955	0.471759	0.995752	0.508047	0.0039381	0.564555	0.965245	0.312001	0.376265
			0.504367	0.219545	0.155612	0.572787	0.894825	0.12799	0.7144	0.422618	0.584493	0.263817
		Does initiation occur?	1	1	1	1	1	1	1	0	0	1
119		reverse RNA	1	1	1	1	1	1	0	0	0	1		0.7
		forward RNA	0	0	0	0	0	0	1	0	0	0
			0.708866	0.497132	0.935556	0.307395	0.678931	0.744199	0.202975	0.306806	0.743874	0.33589
			0.89688	0.46988	0.207115	0.847343	0.485503	0.243359	0.948415	0.123354	0.186032	0.397125
		Does initiation occur?	0	1	1	1	0	0	0	1	1	1
120		reverse RNA	0	1	0	0	0	0	0	0	0	1		0.2
		forward RNA	0	0	1	1	0	0	0	1	1	0
			0.504804	0.314193	0.00781853	0.0393956	0.624574	0.309307	0.548182	0.261717	0.263294	0.467719
			0.00307321	0.927099	0.825091	0.302357	0.191096	0.147078	0.175568	0.529055	0.629263	0.726761
		Does initiation occur?	1	1	1	1	1	1	0	1	1	1
121		reverse RNA	1	0	1	1	1	0	0	0	0	1		0.5
		forward RNA	0	1	0	0	0	1	0	1	1	0
			0.957444	0.247794	0.735421	0.542761	0.740098	0.20376	0.486899	0.152683	0.253924	0.56839
			0.937019	0.36999	0.286608	0.856558	0.991678	0.389892	0.142058	0.928987	0.572332	0.728417
		Does initiation occur?	1	1	1	1	1	1	1	1	1	1
122		reverse RNA	1	1	0	0	1	0	1	1	1	1		0.7
		forward RNA	0	0	1	1	0	1	0	0	0	0
			0.892808	0.951605	0.132568	0.150939	0.59847	0.170679	0.773339	0.314751	0.49919	0.468536
			0.894562	0.408583	0.807342	0.49685	0.629993	0.221615	0.496497	0.685678	0.884128	0.880266
		Does initiation occur?	1	1	0	1	1	1	0	1	1	1
123		reverse RNA	1	1	0	0	1	1	0	0	1	1		0.6
		forward RNA	0	0	0	1	0	0	0	1	0	0
			0.384574	0.763856	0.435535	0.0341435	0.892623	0.611272	0.899472	0.0941414	0.535408	0.772886
			0.792519	0.832101	0.172736	0.58985	0.319447	0.498113	0.0352289	0.348461	0.66498	0.275176
		Does initiation occur?	1	1	1	1	1	1	1	1	0	1
124		reverse RNA	0	1	1	1	0	1	1	0	0	1		0.6
		forward RNA	1	0	0	0	1	0	0	1	0	0
			0.181558	0.984386	0.674872	0.967072	0.208666	0.843846	0.399675	0.17859	0.224546	0.926115
			0.965806	0.745377	0.495223	0.401133	0.253903	0.852114	0.51478	0.238868	0.0740948	0.323477
		Does initiation occur?	1	1	0	1	1	1	1	1	1	1
125		reverse RNA	1	1	0	1	1	1	1	1	0	1		0.8
		forward RNA	0	0	0	0	0	0	0	0	1	0
			0.9237	0.423554	0.998307	0.853631	0.994005	0.429503	0.459355	0.49573	0.214149	0.428512
			0.907617	0.280829	0.0500973	0.288554	0.626901	0.222991	0.726815	0.694844	0.719117	0.902681
		Does initiation occur?	1	1	0	1	0	1	1	1	0	1
126		reverse RNA	0	1	0	0	0	0	1	1	0	1		0.4
		forward RNA	1	0	0	1	0	1	0	0	0	0
			0.241853	0.693729	0.625215	0.0392625	0.524463	0.177647	0.441405	0.925047	0.617514	0.468493
			0.815733	0.621718	0.171511	0.987744	0.0227131	0.637533	0.843184	0.528851	0.0129951	0.394497
		Does initiation occur?	1	1	0	1	1	1	1	1	1	1
127		reverse RNA	0	0	0	1	1	0	1	1	0	1		0.5
		forward RNA	1	1	0	0	0	1	0	0	1	0
			0.177579	0.0466169	0.772288	0.938196	0.705556	0.295466	0.467374	0.495574	0.278154	0.515655
			0.82925	0.563045	0.114886	0.624913	0.873326	0.854078	0.343444	0.396623	0.523307	0.724422
		Does initiation occur?	0	1	1	1	1	0	1	1	1	1
128		reverse RNA	0	0	1	0	1	0	1	0	1	1		0.5
		forward RNA	0	1	0	1	0	0	0	1	0	0
			0.289193	0.225787	0.391708	0.250287	0.998814	0.0973726	0.467165	0.0545891	0.854433	0.923741
			0.147305	0.391199	0.346508	0.509809	0.354218	0.0610092	0.855765	0.862496	0.201034	0.865564
		Does initiation occur?	1	1	1	1	0	1	1	1	1	1
129		reverse RNA	1	1	0	1	0	0	1	1	0	1		0.6
		forward RNA	0	0	1	0	0	1	0	0	1	0
			0.996235	0.821217	0.0619725	0.938928	0.902872	0.267609	0.308243	0.434922	0.207127	0.553638
			0.300341	0.670176	0.843284	0.285422	0.133048	0.496067	0.215668	0.847242	0.800145	0.536154
		Does initiation occur?	0	1	1	1	1	1	1	1	0	1
130		reverse RNA	0	0	1	1	1	1	1	1	0	0		0.6
		forward RNA	0	1	0	0	0	0	0	0	0	1
			0.542948	0.0709374	0.581964	0.890549	0.504881	0.93195	0.661301	0.369243	0.161363	0.276379
			0.00829653	0.426318	0.935789	0.923466	0.806618	0.444799	0.334469	0.569978	0.0691992	0.554565
		Does initiation occur?	1	1	1	0	1	1	1	0	1	1
131		reverse RNA	1	1	0	0	1	1	1	0	1	0		0.6
		forward RNA	0	0	1	0	0	0	0	0	0	1
			0.970788	0.920687	0.29526	0.499755	0.3629	0.871147	0.759714	0.41833	0.709921	0.246302
			0.852113	0.569472	0.332548	0.0433599	0.902376	0.837604	0.89614	0.0742428	0.484128	0.390161
		Does initiation occur?	0	1	1	1	1	1	0	1	1	0
132		reverse RNA	0	1	1	1	1	0	0	1	0	0		0.5
		forward RNA	0	0	0	0	0	1	0	0	1	0
			0.773731	0.532904	0.51354	0.967613	0.907447	0.0805717	0.580797	0.684861	0.116949	0.40201
			0.198555	0.345201	0.881388	0.52725	0.370114	0.76072	0.0180409	0.33797	0.499716	0.0809027
		Does initiation occur?	1	1	1	1	1	1	0	1	1	1
133		reverse RNA	1	1	0	1	0	0	0	1	1	0		0.5
		forward RNA	0	0	1	0	1	1	0	0	0	1
			0.668641	0.482963	0.234453	0.870815	0.181078	0.0168316	0.560779	0.796002	0.581199	0.286187
			0.586002	0.877835	0.879707	0.298699	0.475534	0.874401	0.0619132	0.445965	0.909155	0.835124
		Does initiation occur?	1	1	0	1	0	1	0	0	1	1
134		reverse RNA	1	0	0	1	0	1	0	0	0	0		0.3
		forward RNA	0	1	0	0	0	0	0	0	1	1
			0.30289	0.160696	0.822942	0.69563	0.779017	0.490377	0.431563	0.929109	0.262137	0.0123897
			0.456455	0.872815	0.134564	0.959846	0.197915	0.688782	0.0634234	0.0273745	0.764675	0.759503
		Does initiation occur?	1	1	1	1	1	1	1	1	1	1
135		reverse RNA	0	1	1	1	1	1	1	0	0	0		0.6
		forward RNA	1	0	0	0	0	0	0	1	1	1
			0.152621	0.593005	0.640038	0.80492	0.64059	0.976202	0.517495	0.0721358	0.216935	0.110667
			0.999554	0.550006	0.600476	0.609658	0.961626	0.946996	0.74432	0.786328	0.397355	0.61156
		Does initiation occur?	1	1	1	1	0	1	1	1	0	1
136		reverse RNA	0	0	1	1	0	1	1	0	0	1		0.5
		forward RNA	1	1	0	0	0	0	0	1	0	0
			0.0739933	0.120709	0.45518	0.635632	0.523572	0.366999	0.444703	0.116647	0.945228	0.568149
			0.941815	0.608473	0.81268	0.77242	0.0454408	0.894282	0.792399	0.880967	0.123079	0.44298
		Does initiation occur?	1	1	0	1	1	1	0	1	0	1
137		reverse RNA	1	1	0	1	0	1	0	1	0	0		0.5
		forward RNA	0	0	0	0	1	0	0	0	0	1
			0.51278	0.396089	0.372893	0.547522	0.100844	0.855473	0.520703	0.707021	0.0878214	0.0863371
			0.931395	0.728933	0.127475	0.673758	0.642928	0.590941	0.13182	0.70842	0.0787856	0.944332
		Does initiation occur?	1	0	1	1	1	1	1	0	0	1
138		reverse RNA	1	0	1	1	1	1	1	0	0	1		0.7
		forward RNA	0	0	0	0	0	0	0	0	0	0
			0.605988	0.566363	0.973902	0.813027	0.42961	0.759648	0.650743	0.344189	0.0755494	0.966227
			0.531796	0.190541	0.966903	0.361076	0.587568	0.32942	0.433731	0.0491043	0.149188	0.855363
		Does initiation occur?	1	1	1	1	0	1	1	1	1	1
139		reverse RNA	1	1	1	1	0	1	0	1	1	1		0.8
		forward RNA	0	0	0	0	0	0	1	0	0	0
			0.714944	0.544624	0.759952	0.396674	0.597821	0.690285	0.124028	0.82693	0.680013	0.333203
			0.341664	0.735753	0.789423	0.395573	0.0716974	0.469827	0.21354	0.846931	0.448977	0.535772
		Does initiation occur?	1	1	1	1	1	1	1	1	1	1
140		reverse RNA	1	0	0	1	1	1	1	1	1	1		0.8
		forward RNA	0	1	1	0	0	0	0	0	0	0
			0.77561	0.298859	0.136658	0.586732	0.391029	0.747959	0.344488	0.427039	0.555762	0.964189
			0.890643	0.22664	0.4415	0.855689	0.447544	0.828964	0.846949	0.882982	0.687306	0.857889
		Does initiation occur?	1	0	1	1	1	1	1	1	1	1
141		reverse RNA	0	0	1	1	0	0	1	1	0	1		0.5
		forward RNA	1	0	0	0	1	1	0	0	1	0
			0.274865	0.191174	0.994141	0.899279	0.10458	0.259734	0.378226	0.771066	0.0854342	0.86777
			0.801732	0.109713	0.623358	0.762738	0.798859	0.92939	0.33635	0.875567	0.323477	0.621982
		Does initiation occur?	1	1	1	1	1	1	1	0	1	1
142		reverse RNA	1	1	0	1	0	1	1	0	1	0		0.6
		forward RNA	0	0	1	0	1	0	0	0	0	1
			0.368275	0.352786	0.0180687	0.582735	0.104259	0.566114	0.532347	0.649757	0.919855	0.0602968
			0.886485	0.946225	0.571803	0.938131	0.812209	0.762922	0.220307	0.14377	0.87856	0.282239
		Does initiation occur?	1	0	1	0	1	1	1	1	1	0
143		reverse RNA	1	0	1	0	1	1	0	1	1	0		0.6
		forward RNA	0	0	0	0	0	0	1	0	0	0
			0.436574	0.185323	0.865639	0.57841	0.881458	0.807721	0.239494	0.860206	0.528766	0.718888
			0.517445	0.154194	0.385581	0.0330335	0.847394	0.713538	0.287395	0.526611	0.511918	0.13061
		Does initiation occur?	1	1	1	1	1	1	1	1	1	0
144		reverse RNA	0	1	0	1	1	0	1	1	1	0		0.6
		forward RNA	1	0	1	0	0	1	0	0	0	0
			0.0298158	0.903634	0.206262	0.639928	0.643703	0.107461	0.82747	0.508038	0.358271	0.100019
			0.630654	0.759166	0.233274	0.924443	0.722544	0.785233	0.698574	0.518509	0.612646	0.0422219
		Does initiation occur?	1	1	0	1	1	1	0	1	1	1
145		reverse RNA	1	0	0	1	0	1	0	1	1	0		0.5
		forward RNA	0	1	0	0	1	0	0	0	0	1
			0.796411	0.24127	0.0110839	0.723425	0.126846	0.545251	0.0979642	0.580824	0.510009	0.099021
			0.999595	0.504494	0.154096	0.53542	0.782416	0.731997	0.165278	0.952075	0.744256	0.821162
		Does initiation occur?	1	1	1	1	0	1	1	1	1	1
146		reverse RNA	1	0	0	1	0	0	0	0	1	1		0.4
		forward RNA	0	1	1	0	0	1	1	1	0	0
			0.637109	0.162413	0.0876874	0.741698	0.616098	0.259578	0.167051	0.211375	0.904532	0.855456
			0.512891	0.957344	0.320929	0.49499	0.0114551	0.910815	0.334231	0.669885	0.709435	0.905306
		Does initiation occur?	1	0	1	1	0	1	1	0	0	0
147		reverse RNA	1	0	1	1	0	1	1	0	0	0		0.5
		forward RNA	0	0	0	0	0	0	0	0	0	0
			0.925337	0.140288	0.400518	0.787474	0.636586	0.723409	0.92441	0.746022	0.206406	0.702387
			0.274871	0.123414	0.715619	0.666017	0.00801405	0.236502	0.749166	0.0720406	0.0354795	0.00963571
		Does initiation occur?	1	1	1	1	1	1	1	1	1	0
148		reverse RNA	1	1	1	0	0	1	1	0	1	0		0.6
		forward RNA	0	0	0	1	1	0	0	1	0	0
			0.858439	0.73013	0.724087	0.124838	0.125513	0.802938	0.39817	0.0585397	0.998103	0.500238
			0.444096	0.657434	0.248172	0.463721	0.667566	0.680193	0.859602	0.929446	0.407055	0.154474
		Does initiation occur?	1	1	1	0	1	1	1	0	1	1
149		reverse RNA	1	1	0	0	1	1	1	0	1	1		0.7
		forward RNA	0	0	1	0	0	0	0	0	0	0
			0.613267	0.732983	0.153529	0.692869	0.353061	0.566125	0.636669	0.319519	0.345632	0.546712
			0.984569	0.555952	0.371651	0.124263	0.715968	0.533285	0.244149	0.053354	0.593397	0.981592
		Does initiation occur?	0	1	1	1	1	1	1	1	1	1
150		reverse RNA	0	1	0	1	1	1	0	0	1	0		0.5
		forward RNA	0	0	1	0	0	0	1	1	0	1
			0.931584	0.314372	0.028259	0.855885	0.491633	0.777723	0.174586	0.00884719	0.523991	0.157151
			0.0334487	0.340874	0.777531	0.244903	0.326879	0.905045	0.387442	0.879371	0.307471	0.470687
		Does initiation occur?	0	1	1	1	0	1	0	1	1	1
151		reverse RNA	0	1	0	1	0	1	0	1	1	0		0.5
		forward RNA	0	0	1	0	0	0	0	0	0	1
			0.587392	0.922609	0.103163	0.761498	0.387385	0.514469	0.170363	0.687509	0.604241	0.0654395
			0.136038	0.480559	0.314239	0.267365	0.013519	0.911197	0.0972217	0.820454	0.297664	0.281931
		Does initiation occur?	1	1	1	1	1	1	1	1	1	0
152		reverse RNA	1	0	0	0	1	1	1	1	1	0		0.6
		forward RNA	0	1	1	1	0	0	0	0	0	0
			0.993339	0.0945912	0.194028	0.0126913	0.57624	0.501701	0.414337	0.889064	0.661535	0.034327
			0.982759	0.696466	0.383152	0.266714	0.653269	0.234458	0.700326	0.652336	0.750435	0.14909
		Does initiation occur?	1	1	1	0	1	1	1	1	1	1
153		reverse RNA	1	1	1	0	1	0	1	1	1	0		0.7
		forward RNA	0	0	0	0	0	1	0	0	0	1
			0.734787	0.813062	0.492555	0.792098	0.369982	0.0803955	0.412627	0.501392	0.46733	0.242228
			0.219137	0.9082	0.724275	0.064136	0.927541	0.652672	0.781416	0.468093	0.965382	0.236555
		Does initiation occur?	1	0	1	0	1	1	1	0	0	0
154		reverse RNA	1	0	1	0	1	1	0	0	0	0		0.4
		forward RNA	0	0	0	0	0	0	1	0	0	0
			0.543521	0.698746	0.550968	0.0274911	0.801792	0.99187	0.232378	0.686412	0.236047	0.234624
			0.341676	0.0962123	0.574343	0.101502	0.493508	0.663856	0.477283	0.0767143	0.0753152	0.0439306
		Does initiation occur?	1	0	1	0	1	1	0	1	1	1
155		reverse RNA	1	0	0	0	0	1	0	1	1	1		0.5
		forward RNA	0	0	1	0	1	0	0	0	0	0
			0.654202	0.0857774	0.00128058	0.183265	0.276212	0.646695	0.231553	0.393333	0.951833	0.445314
			0.376287	0.186388	0.799677	0.125046	0.231321	0.21524	0.173812	0.402071	0.973466	0.969088
		Does initiation occur?	1	1	0	1	1	0	1	1	1	1
156		reverse RNA	1	1	0	1	1	0	1	1	1	0		0.7
		forward RNA	0	0	0	0	0	0	0	0	0	1
			0.373204	0.357673	0.346483	0.864136	0.973753	0.0594217	0.469587	0.455735	0.521578	0.216635
			0.361199	0.408573	0.192183	0.369597	0.291178	0.0377049	0.690031	0.610113	0.86546	0.383261
		Does initiation occur?	1	0	1	1	1	1	1	1	1	1
157		reverse RNA	1	0	0	1	0	1	0	0	1	1		0.5
		forward RNA	0	0	1	0	1	0	1	1	0	0
			0.951538	0.956681	0.144066	0.552735	0.230997	0.739766	0.0355996	0.135506	0.837492	0.809703
			0.972028	0.0241973	0.577187	0.816747	0.56296	0.235391	0.7216	0.786088	0.939618	0.815007
		Does initiation occur?	1	1	1	1	1	1	0	1	0	1
158		reverse RNA	1	1	0	1	1	0	0	0	0	1		0.5
		forward RNA	0	0	1	0	0	1	0	1	0	0
			0.63521	0.712629	0.0227138	0.377365	0.557612	0.0566492	0.758846	0.291817	0.494992	0.350817
			0.309795	0.261681	0.519398	0.976427	0.547064	0.991652	0.0665465	0.370682	0.186443	0.663667
		Does initiation occur?	1	0	1	1	1	1	1	1	1	1
159		reverse RNA	0	0	0	0	0	1	1	0	0	1		0.3
		forward RNA	1	0	1	1	1	0	0	1	1	0
			0.0479866	0.37996	0.00819655	0.275812	0.269949	0.884518	0.353701	0.0513654	0.166179	0.896651
			0.719418	0.0571312	0.814506	0.825945	0.874891	0.809827	0.886004	0.403916	0.426508	0.238591
		Does initiation occur?	1	1	1	1	0	1	1	1	1	0
160		reverse RNA	1	1	1	1	0	0	1	1	1	0		0.7
		forward RNA	0	0	0	0	0	1	0	0	0	0
			0.820681	0.51646	0.392709	0.908276	0.0463688	0.112975	0.639472	0.459311	0.614671	0.758816
			0.288922	0.333824	0.952636	0.555782	0.0974061	0.827309	0.566347	0.884401	0.45165	0.0378866
		Does initiation occur?	1	1	1	1	0	1	1	1	0	0
161		reverse RNA	1	1	0	1	0	0	1	0	0	0		0.4
		forward RNA	0	0	1	0	0	1	0	1	0	0
			0.41178	0.935884	0.0205368	0.690907	0.431906	0.122137	0.661235	0.208229	0.722737	0.681876
			0.458368	0.874461	0.507457	0.519674	0.0869038	0.331673	0.231626	0.632944	0.176339	0.0527623
		Does initiation occur?	1	0	1	1	1	1	1	1	1	1
162		reverse RNA	1	0	1	1	1	1	1	1	1	1		0.9
		forward RNA	0	0	0	0	0	0	0	0	0	0
			0.915262	0.320672	0.622992	0.432557	0.369318	0.343569	0.312464	0.787509	0.491334	0.979477
			0.429057	0.147407	0.444892	0.897297	0.700911	0.351182	0.64314	0.822983	0.404636	0.91885
		Does initiation occur?	1	0	1	0	1	0	1	0	1	1
163		reverse RNA	0	0	1	0	1	0	0	0	1	1		0.4
		forward RNA	1	0	0	0	0	0	1	0	0	0
			0.269386	0.443609	0.626102	0.517013	0.968504	0.37697	0.196686	0.182064	0.849777	0.432867
			0.891008	0.112034	0.266501	0.15629	0.677069	0.132793	0.770952	0.0581483	0.597673	0.382416
		Does initiation occur?	1	1	1	1	1	1	1	1	1	1
164		reverse RNA	0	1	1	1	0	1	0	0	1	0		0.5
		forward RNA	1	0	0	0	1	0	1	1	0	1
			0.180313	0.745743	0.484726	0.545602	0.0336197	0.849367	0.260409	0.170396	0.71895	0.10283
			0.260858	0.782161	0.672063	0.333325	0.886572	0.865344	0.440038	0.910714	0.92122	0.778605
		Does initiation occur?	0	1	0	1	1	1	1	1	0	0
165		reverse RNA	0	0	0	1	0	1	0	1	0	0		0.3
		forward RNA	0	1	0	0	1	0	1	0	0	0
			0.422253	0.289962	0.914704	0.601485	0.217982	0.537125	0.09692	0.982461	0.856127	0.34786
			0.0889522	0.620521	0.171941	0.285214	0.996005	0.573977	0.460396	0.330721	0.130213	0.0712445
		Does initiation occur?	1	1	0	1	1	1	0	1	0	0
166		reverse RNA	0	1	0	1	1	1	0	1	0	0		0.5
		forward RNA	1	0	0	0	0	0	0	0	0	0
			0.185969	0.428103	0.178879	0.701072	0.922279	0.74	0.728285	0.517441	0.0346037	0.70048
			0.843486	0.617638	0.183961	0.627754	0.872452	0.521633	0.0605177	0.383094	0.0298778	0.121499
		Does initiation occur?	1	1	1	1	1	1	1	0	1	0
167		reverse RNA	1	1	1	1	1	1	1	0	1	0		0.8
		forward RNA	0	0	0	0	0	0	0	0	0	0
			0.756102	0.767354	0.940114	0.92623	0.522236	0.584331	0.536088	0.455636	0.819828	0.354908
			0.966282	0.835618	0.307218	0.939144	0.48008	0.515247	0.299586	0.0171662	0.441966	0.191034
		Does initiation occur?	1	1	1	1	1	1	1	0	1	0
168		reverse RNA	0	1	1	1	1	1	0	0	1	0		0.6
		forward RNA	1	0	0	0	0	0	1	0	0	0
			0.227848	0.474083	0.711345	0.306093	0.969704	0.928606	0.111783	0.982095	0.589224	0.434446
			0.684102	0.521671	0.817197	0.689491	0.67935	0.600507	0.780217	0.00219791	0.537411	0.102134
		Does initiation occur?	1	1	1	1	1	1	1	1	1	0
169		reverse RNA	0	1	1	1	1	0	1	1	1	0		0.7
		forward RNA	1	0	0	0	0	1	0	0	0	0
			0.0369859	0.807909	0.766504	0.573179	0.478079	0.20448	0.808368	0.370131	0.452209	0.605409
			0.429651	0.585113	0.769161	0.643069	0.705579	0.741241	0.805393	0.395874	0.647068	0.193942
		Does initiation occur?	1	1	1	1	1	1	1	1	1	1
170		reverse RNA	1	0	1	1	1	1	0	0	1	0		0.6
		forward RNA	0	1	0	0	0	0	1	1	0	1
			0.50138	0.106446	0.826521	0.906887	0.380434	0.300567	0.137713	0.203881	0.901526	0.276822
			0.76827	0.848615	0.483206	0.843038	0.621261	0.758789	0.338746	0.962351	0.27563	0.314101
		Does initiation occur?	1	1	1	0	1	1	0	1	1	0
171		reverse RNA	1	1	0	0	0	1	0	1	0	0		0.4
		forward RNA	0	0	1	0	1	0	0	0	1	0
			0.873731	0.472493	0.235217	0.624426	0.177358	0.73384	0.216508	0.737863	0.296671	0.678727
			0.660434	0.66497	0.235443	0.128108	0.777897	0.994952	0.0111	0.261252	0.35857	0.0776197
		Does initiation occur?	1	0	1	1	1	1	1	1	1	1
172		reverse RNA	1	0	1	1	1	0	0	1	1	0		0.6
		forward RNA	0	0	0	0	0	1	1	0	0	1
			0.429365	0.846087	0.963524	0.717766	0.992493	0.0518918	0.0376024	0.89556	0.695129	0.156391
			0.851302	0.0852709	0.585115	0.472433	0.303989	0.872541	0.869207	0.693256	0.395125	0.347549
		Does initiation occur?	1	1	1	0	1	0	1	1	1	1
173		reverse RNA	1	1	1	0	1	0	0	0	1	1		0.6
		forward RNA	0	0	0	0	0	0	1	1	0	0
			0.397133	0.823993	0.338222	0.254916	0.999282	0.212319	0.134724	0.266514	0.81367	0.550584
			0.623072	0.301919	0.861822	0.0701491	0.861532	0.193507	0.960553	0.635961	0.22619	0.934955
		Does initiation occur?	0	1	1	1	1	0	1	1	1	1
174		reverse RNA	0	1	1	0	1	0	1	1	1	0		0.6
		forward RNA	0	0	0	1	0	0	0	0	0	1
			0.100785	0.684523	0.542582	0.074369	0.569387	0.493956	0.700366	0.434491	0.738825	0.122413
			0.0390149	0.888134	0.350633	0.8811	0.594426	0.144662	0.53871	0.660656	0.330751	0.87918
		Does initiation occur?	0	1	1	1	1	1	1	1	1	1
175		reverse RNA	0	0	1	1	0	1	1	0	1	0		0.5
		forward RNA	0	1	0	0	1	0	0	1	0	1
			0.864866	0.143496	0.900051	0.917935	0.197918	0.430969	0.37731	0.123793	0.767587	0.286082
			0.146728	0.997766	0.478744	0.723719	0.638657	0.608391	0.300115	0.995912	0.749214	0.854833
		Does initiation occur?	1	1	1	1	0	1	1	1	1	1
176		reverse RNA	0	1	0	0	0	1	1	1	1	0		0.5
		forward RNA	1	0	1	1	0	0	0	0	0	1
			0.0463521	0.800151	0.0724828	0.0524115	0.602905	0.577348	0.43195	0.636613	0.574764	0.0861397
			0.360782	0.28422	0.71629	0.205118	0.186288	0.551362	0.302751	0.561065	0.847512	0.42295
		Does initiation occur?	0	1	1	0	1	1	1	0	1	1
177		reverse RNA	0	1	0	0	1	1	0	0	1	1		0.5
		forward RNA	0	0	1	0	0	0	1	0	0	0
			0.0213346	0.337497	0.26197	0.497251	0.658229	0.487892	0.18303	0.493627	0.929084	0.34188
			0.159387	0.314878	0.493312	0.134849	0.622941	0.723229	0.925192	0.0394833	0.66294	0.346374
		Does initiation occur?	1	1	1	1	1	1	0	0	0	1
178		reverse RNA	1	1	1	1	1	1	0	0	0	1		0.7
		forward RNA	0	0	0	0	0	0	0	0	0	0
			0.704923	0.857683	0.738589	0.834651	0.414798	0.65802	0.248972	0.802383	0.630417	0.803534
			0.83149	0.816193	0.693661	0.864274	0.925436	0.95752	0.0865825	0.0555613	0.121039	0.335677
		Does initiation occur?	1	1	0	1	1	0	1	1	1	1
179		reverse RNA	0	0	0	1	0	0	1	1	0	1		0.4
		forward RNA	1	1	0	0	1	0	0	0	1	0
			0.275797	0.0238484	0.445968	0.45539	0.15475	0.975929	0.615894	0.51045	0.261052	0.483796
			0.646923	0.938865	0.0770689	0.517542	0.929054	0.146748	0.580401	0.525645	0.357163	0.547412
		Does initiation occur?	0	1	1	1	1	1	1	1	0	1
180		reverse RNA	0	1	0	1	1	1	1	1	0	0		0.6
		forward RNA	0	0	1	0	0	0	0	0	0	1
			0.682199	0.847852	0.220325	0.448704	0.852651	0.91115	0.36389	0.658949	0.938683	0.0605922
			0.061393	0.306687	0.438477	0.673726	0.957282	0.480728	0.797546	0.676405	0.0179637	0.695665
		Does initiation occur?	1	1	0	1	1	1	1	1	1	1
181		reverse RNA	1	1	0	0	1	1	1	1	1	0		0.7
		forward RNA	0	0	0	1	0	0	0	0	0	1
			0.84705	0.512375	0.0619852	0.205679	0.717533	0.496397	0.313931	0.485486	0.395627	0.161175
			0.589144	0.670612	0.184602	0.909413	0.746052	0.732993	0.752529	0.318084	0.968904	0.506984
		Does initiation occur?	0	1	1	1	1	1	1	1	1	0
182		reverse RNA	0	1	1	1	1	0	1	1	1	0		0.7
		forward RNA	0	0	0	0	0	1	0	0	0	0
			0.747839	0.394568	0.32675	0.548591	0.603816	0.296328	0.875436	0.833317	0.959305	0.066298
			0.00156026	0.500978	0.715882	0.423606	0.646774	0.771128	0.80079	0.481739	0.966005	0.173979
		Does initiation occur?	1	0	1	1	1	0	1	1	1	1
183		reverse RNA	1	0	1	1	1	0	1	1	0	1		0.7
		forward RNA	0	0	0	0	0	0	0	0	1	0
			0.79223	0.675896	0.882416	0.80417	0.373052	0.552657	0.942684	0.89055	0.127549	0.534794
			0.247869	0.0358317	0.950519	0.812837	0.866796	0.128115	0.468933	0.547092	0.419816	0.399575
		Does initiation occur?	0	1	0	0	0	1	1	1	1	1
184		reverse RNA	0	0	0	0	0	1	1	0	0	1		0.3
		forward RNA	0	1	0	0	0	0	0	1	1	0
			0.593072	0.191931	0.949812	0.723337	0.894604	0.696459	0.989289	0.0151824	0.00109343	0.79363
			0.00452369	0.749943	0.0217246	0.00686953	0.0236629	0.756425	0.334101	0.467112	0.650328	0.233045
		Does initiation occur?	0	1	1	1	1	1	0	0	1	1
185		reverse RNA	0	1	1	1	0	1	0	0	0	0		0.4
		forward RNA	0	0	0	0	1	0	0	0	1	1
			0.980934	0.890295	0.39746	0.966165	0.152546	0.690127	0.0830233	0.824634	0.159115	0.262126
			0.182804	0.754444	0.26661	0.209811	0.86724	0.662544	0.0297267	0.188879	0.506514	0.752268
		Does initiation occur?	1	1	1	1	1	1	1	1	1	1
186		reverse RNA	0	1	1	1	1	0	0	1	1	1		0.7
		forward RNA	1	0	0	0	0	1	1	0	0	0
			0.06366	0.671211	0.955902	0.794577	0.856052	0.258584	0.257279	0.512344	0.31662	0.622368
			0.897231	0.260704	0.873351	0.468151	0.705447	0.214111	0.64815	0.637722	0.777895	0.308958
		Does initiation occur?	1	1	0	0	0	1	1	1	1	1
187		reverse RNA	1	1	0	0	0	0	1	1	1	1		0.6
		forward RNA	0	0	0	0	0	1	0	0	0	0
			0.470706	0.912004	0.358199	0.267369	0.479848	0.0791955	0.316373	0.876683	0.969478	0.47889
			0.312078	0.577509	0.142269	0.00704388	0.0179525	0.871449	0.625326	0.451562	0.594538	0.750861
		Does initiation occur?	1	1	0	1	1	1	1	1	1	1
188		reverse RNA	1	1	0	0	0	1	1	1	1	0		0.6
		forward RNA	0	0	0	1	1	0	0	0	0	1
			0.649941	0.789543	0.39371	0.0879868	0.252718	0.797925	0.685132	0.674653	0.762286	0.268264
			0.908263	0.426069	0.00234648	0.554208	0.465107	0.537292	0.341644	0.293211	0.627023	0.469198
		Does initiation occur?	1	1	1	0	1	1	1	1	0	0
189		reverse RNA	1	1	1	0	0	1	1	0	0	0		0.5
		forward RNA	0	0	0	0	1	0	0	1	0	0
			0.989548	0.373872	0.712359	0.341998	0.0760069	0.884939	0.352725	0.0694514	0.757766	0.98215
			0.962079	0.363638	0.77015	0.0777704	0.818658	0.666437	0.658886	0.533345	0.17239	0.00110535
		Does initiation occur?	0	0	1	1	1	1	1	1	0	1
190		reverse RNA	0	0	1	0	1	1	1	0	0	1		0.5
		forward RNA	0	0	0	1	0	0	0	1	0	0
			0.372428	0.533907	0.37906	0.0311468	0.916703	0.525861	0.582948	0.101899	0.835838	0.562958
			0.185709	0.001287	0.780836	0.834753	0.499884	0.333838	0.950091	0.295037	0.00451226	0.910571
		Does initiation occur?	0	1	0	0	1	1	1	1	1	1
191		reverse RNA	0	0	0	0	1	1	1	1	1	1		0.6
		forward RNA	0	1	0	0	0	0	0	0	0	0
			0.780285	0.217338	0.163788	0.957512	0.69271	0.650105	0.969975	0.73556	0.631941	0.576298
			0.106522	0.356549	0.097307	0.043142	0.827621	0.807761	0.743054	0.36982	0.798209	0.872006
		Does initiation occur?	1	1	1	0	1	1	1	1	1	1
192		reverse RNA	1	0	1	0	0	1	1	0	1	1		0.6
		forward RNA	0	1	0	0	1	0	0	1	0	0
			0.93668	0.286635	0.553392	0.613031	0.259539	0.329509	0.706503	0.139915	0.542734	0.76721
			0.38918	0.583938	0.949212	0.193995	0.332846	0.272552	0.973261	0.662825	0.484844	0.300664
		Does initiation occur?	1	1	1	1	0	1	0	1	0	0
193		reverse RNA	0	0	0	0	0	0	0	0	0	0		0
		forward RNA	1	1	1	1	0	1	0	1	0	0
			0.260366	0.0367604	0.0319545	0.14982	0.848783	0.137205	0.338402	0.201668	0.197497	0.781546
			0.884287	0.453414	0.819649	0.213638	0.12787	0.338046	0.183863	0.386131	0.0738608	0.0168885
		Does initiation occur?	1	1	1	1	1	1	1	1	1	1
194		reverse RNA	1	1	0	1	0	1	0	0	0	1		0.5
		forward RNA	0	0	1	0	1	0	1	1	1	0
			0.315919	0.874889	0.00782945	0.602931	0.136408	0.653592	0.28177	0.150997	0.0943557	0.811826
			0.380331	0.634732	0.340255	0.60106	0.7863	0.450215	0.20801	0.829583	0.451121	0.66993
		Does initiation occur?	1	1	1	1	0	0	0	1	1	1
195		reverse RNA	1	0	1	1	0	0	0	1	1	0		0.5
		forward RNA	0	1	0	0	0	0	0	0	0	1
			0.899656	0.207749	0.313981	0.803275	0.238499	0.64537	0.98631	0.789313	0.680339	0.188305
			0.979283	0.24959	0.399372	0.916002	0.125009	0.124723	0.194737	0.620953	0.379409	0.414832
		Does initiation occur?	0	0	0	1	1	1	1	1	1	1
196		reverse RNA	0	0	0	1	0	1	1	0	1	0		0.4
		forward RNA	0	0	0	0	1	0	0	1	0	1
			0.438271	0.0256202	0.931415	0.718853	0.0862881	0.333144	0.714855	0.0521229	0.72076	0.214216
			0.142072	0.0663638	0.177108	0.392013	0.892805	0.817983	0.647493	0.539563	0.258407	0.509235
		Does initiation occur?	1	1	1	1	1	1	1	0	1	0
197		reverse RNA	1	1	1	1	1	0	1	0	0	0		0.6
		forward RNA	0	0	0	0	0	1	0	0	1	0
			0.720316	0.965626	0.54018	0.845819	0.856541	0.111639	0.431582	0.515746	0.0117119	0.558934
			0.985959	0.426094	0.51446	0.648807	0.22774	0.411432	0.384235	0.0382777	0.453582	0.153811
		Does initiation occur?	1	0	0	0	1	1	1	1	1	1
198		reverse RNA	1	0	0	0	1	1	1	1	0	1		0.6
		forward RNA	0	0	0	0	0	0	0	0	1	0
			0.464669	0.219572	0.853421	0.599704	0.796811	0.401698	0.401375	0.822696	0.117213	0.994761
			0.679678	0.0254093	0.137383	0.0105252	0.660407	0.401411	0.430114	0.694137	0.907449	0.992245
		Does initiation occur?	1	0	1	1	1	1	1	0	1	1
199		reverse RNA	1	0	1	0	0	0	1	0	0	0		0.3
		forward RNA	0	0	0	1	1	1	0	0	1	1
			0.762722	0.972787	0.857456	0.245713	0.292276	0.140232	0.596795	0.326597	0.209283	0.0172432
			0.496866	0.152247	0.775879	0.649762	0.995862	0.662774	0.742386	0.194103	0.521208	0.420486
		Does initiation occur?	0	1	1	0	0	1	1	1	1	1
200		reverse RNA	0	1	1	0	0	1	1	1	1	0		0.6
		forward RNA	0	0	0	0	0	0	0	0	0	1
			0.480801	0.804154	0.357468	0.7865	0.463846	0.569646	0.6181	0.58273	0.39658	0.0538848
			0.157823	0.225029	0.87954	0.104956	0.00171098	0.307793	0.473067	0.305225	0.523331	0.971331
		Does initiation occur?	1	1	1	1	1	1	0	1	1	0
201		reverse RNA	1	1	1	1	1	1	0	1	1	0		0.8
		forward RNA	0	0	0	0	0	0	0	0	0	0
			0.450072	0.891638	0.64262	0.666535	0.86983	0.554245	0.681859	0.824208	0.809362	0.185531
			0.945153	0.552079	0.355166	0.62583	0.511541	0.334082	0.160541	0.620996	0.242372	0.0595617
		Does initiation occur?	1	1	1	1	1	1	1	1	1	1
202		reverse RNA	1	1	1	0	1	1	1	1	1	1		0.9
		forward RNA	0	0	0	1	0	0	0	0	0	0
			0.772399	0.709675	0.751842	0.199936	0.653881	0.635023	0.754417	0.451482	0.962924	0.414608
			0.357189	0.673551	0.486542	0.884022	0.686535	0.440383	0.954916	0.709193	0.467112	0.528391
		Does initiation occur?	1	0	1	1	1	0	1	1	1	1
203		reverse RNA	0	0	0	0	1	0	1	1	0	1		0.4
		forward RNA	1	0	1	1	0	0	0	0	1	0
			0.0853702	0.352671	0.153483	0.164692	0.69723	0.387144	0.544476	0.325469	0.295864	0.557799
			0.825044	0.119103	0.309325	0.210428	0.211028	0.0864518	0.812583	0.22072	0.399932	0.379951
		Does initiation occur?	1	1	1	1	0	1	0	0	1	1
204		reverse RNA	1	1	1	1	0	1	0	0	1	1		0.7
		forward RNA	0	0	0	0	0	0	0	0	0	0
			0.362092	0.933024	0.882596	0.958094	0.0869184	0.628123	0.676197	0.229186	0.510575	0.966939
			0.21755	0.519581	0.588399	0.800738	0.0860629	0.774998	0.0666512	0.196605	0.230828	0.234679
		Does initiation occur?	0	0	0	0	1	1	0	0	1	1
205		reverse RNA	0	0	0	0	0	1	0	0	1	1		0.3
		forward RNA	0	0	0	0	1	0	0	0	0	0
			0.675454	0.140558	0.76736	0.655388	0.139509	0.328973	0.826105	0.0899196	0.692659	0.732589
			0.105865	0.0185676	0.0026807	0.121127	0.332582	0.934505	0.00164797	0.154693	0.568798	0.265116
		Does initiation occur?	1	1	0	1	1	1	1	1	1	1
206		reverse RNA	1	1	0	0	1	1	0	0	1	0		0.5
		forward RNA	0	0	0	1	0	0	1	1	0	1
			0.426964	0.693112	0.494508	0.0400309	0.483262	0.325992	0.259717	0.00449332	0.425589	0.0364042
			0.75415	0.874825	0.0380705	0.990287	0.722903	0.868158	0.214128	0.379092	0.791442	0.742125
		Does initiation occur?	1	1	1	1	1	1	0	1	1	1
207		reverse RNA	0	1	0	1	0	0	0	1	1	1		0.5
		forward RNA	1	0	1	0	1	1	0	0	0	0
			0.179549	0.722191	0.178235	0.350421	0.273322	0.115048	0.468301	0.806726	0.855633	0.972775
			0.387575	0.742567	0.580615	0.451142	0.382654	0.640447	0.0306137	0.728649	0.383467	0.713951
		Does initiation occur?	1	1	0	1	0	1	1	1	1	1
208		reverse RNA	1	1	0	0	0	0	0	0	0	0		0.2
		forward RNA	0	0	0	1	0	1	1	1	1	1
			0.877266	0.508197	0.0115866	0.293708	0.669661	0.21053	0.24359	0.296188	0.0971624	0.0292291
			0.822406	0.27187	0.0977314	0.49014	0.155173	0.433032	0.459609	0.566496	0.903101	0.914509
		Does initiation occur?	1	1	0	0	1	1	0	1	1	1
209		reverse RNA	0	1	0	0	0	1	0	1	1	1		0.5
		forward RNA	1	0	0	0	1	0	0	0	0	0
			0.0791921	0.844536	0.807129	0.105329	0.0238831	0.993011	0.752281	0.351576	0.473903	0.822098
			0.572687	0.396916	0.0109496	0.188319	0.652415	0.674984	0.0237045	0.913083	0.284744	0.731601
		Does initiation occur?	1	1	1	0	0	1	1	0	1	0
210		reverse RNA	1	0	0	0	0	1	1	0	1	0		0.4
		forward RNA	0	1	1	0	0	0	0	0	0	0
			0.597368	0.190418	0.225912	0.587368	0.802972	0.789234	0.38271	0.184153	0.450724	0.554699
			0.915595	0.612895	0.405152	0.172884	0.0521263	0.450583	0.710721	0.154729	0.363535	0.181303
		Does initiation occur?	1	1	1	0	1	1	0	1	1	1
211		reverse RNA	0	1	0	0	0	0	0	0	1	0		0.2
		forward RNA	1	0	1	0	1	1	0	1	0	1
			0.193418	0.385638	0.0671486	0.632892	0.0260567	0.127062	0.465768	0.135848	0.784347	0.00130425
			0.381516	0.284999	0.281855	0.0915693	0.958652	0.903949	0.0558575	0.857102	0.526804	0.66303
		Does initiation occur?	1	1	0	1	1	0	0	1	1	1
212		reverse RNA	0	0	0	1	1	0	0	1	1	1		0.5
		forward RNA	1	1	0	0	0	0	0	0	0	0
			0.101965	0.0798269	0.656696	0.374034	0.826955	0.624609	0.857163	0.948606	0.852525	0.449844
			0.506003	0.527287	0.0505508	0.461424	0.893819	0.00647154	0.014456	0.87394	0.602149	0.896422
		Does initiation occur?	1	0	0	0	1	1	1	0	1	1
213		reverse RNA	0	0	0	0	1	1	1	0	1	1		0.5
		forward RNA	1	0	0	0	0	0	0	0	0	0
			0.148538	0.739547	0.993198	0.60176	0.41739	0.478994	0.867763	0.604831	0.524243	0.942215
			0.335787	0.197758	0.171115	0.188173	0.926101	0.791463	0.312192	0.198464	0.419871	0.951842
		Does initiation occur?	0	0	1	1	1	0	1	0	0	1
214		reverse RNA	0	0	1	0	1	0	0	0	0	1		0.3
		forward RNA	0	0	0	1	0	0	1	0	0	0
			0.521523	0.793108	0.464507	0.175966	0.852478	0.455881	0.125447	0.6249	0.800929	0.453372
			0.0300065	0.148974	0.212491	0.754022	0.477086	0.132305	0.390052	0.175125	0.149674	0.234217
		Does initiation occur?	0	0	0	0	1	1	1	1	1	1
215		reverse RNA	0	0	0	0	1	1	1	1	1	1		0.6
		forward RNA	0	0	0	0	0	0	0	0	0	0
			0.252055	0.0794274	0.740691	0.171026	0.362659	0.968374	0.594394	0.519204	0.813352	0.85255
			0.0863814	0.0816047	0.180783	0.0472068	0.203601	0.785037	0.99286	0.686483	0.740937	0.320447
		Does initiation occur?	1	1	0	1	1	1	1	1	1	1
216		reverse RNA	1	1	0	1	0	1	1	1	1	1		0.8
		forward RNA	0	0	0	0	1	0	0	0	0	0
			0.584593	0.899967	0.471769	0.634491	0.176479	0.676627	0.994432	0.70889	0.76676	0.976787
			0.769705	0.73681	0.0462733	0.678564	0.751742	0.251641	0.995771	0.200359	0.686072	0.544107
		Does initiation occur?	0	0	1	1	1	1	1	1	1	0
217		reverse RNA	0	0	1	0	0	1	1	1	1	0		0.5
		forward RNA	0	0	0	1	1	0	0	0	0	0
			0.532924	0.967282	0.340865	0.243892	0.186727	0.633008	0.345025	0.934316	0.752254	0.772811
			0.0453578	0.167105	0.563568	0.314006	0.897783	0.203909	0.414068	0.9567	0.297158	0.175418
		Does initiation occur?	0	0	0	0	1	1	0	1	1	1
218		reverse RNA	0	0	0	0	1	1	0	1	1	0		0.4
		forward RNA	0	0	0	0	0	0	0	0	0	1
			0.981159	0.908867	0.0306418	0.0690932	0.82534	0.921474	0.123004	0.602947	0.392545	0.0165029
			0.0431	0.0877874	0.154129	0.142325	0.88813	0.953258	0.114739	0.690097	0.718668	0.386726
		Does initiation occur?	1	1	0	1	1	1	1	1	1	1
219		reverse RNA	0	1	0	1	1	0	1	1	1	1		0.7
		forward RNA	1	0	0	0	0	1	0	0	0	0
			0.269172	0.796546	0.845634	0.463964	0.838096	0.0804975	0.876594	0.644433	0.896143	0.657393
			0.23934	0.577106	0.171685	0.965765	0.354498	0.472075	0.618909	0.426557	0.372377	0.673192
		Does initiation occur?	1	1	0	0	1	0	1	0	1	1
220		reverse RNA	1	1	0	0	1	0	1	0	1	0		0.5
		forward RNA	0	0	0	0	0	0	0	0	0	1
			0.857866	0.982603	0.713685	0.773068	0.518045	0.0930896	0.708987	0.622705	0.713625	0.205259
			0.849543	0.325409	0.0454545	0.0968389	0.9469	0.109315	0.363442	0.059232	0.582064	0.68762
		Does initiation occur?	1	1	1	1	1	0	0	1	1	0
221		reverse RNA	1	0	1	1	1	0	0	0	1	0		0.5
		forward RNA	0	1	0	0	0	0	0	1	0	0
			0.743772	0.15263	0.995521	0.758022	0.911818	0.891573	0.570563	0.0597837	0.99587	0.904638
			0.966752	0.529055	0.79797	0.839201	0.932747	0.158627	0.175519	0.606823	0.213712	0.0310461
		Does initiation occur?	1	1	1	0	1	1	0	1	0	1
222		reverse RNA	0	1	0	0	1	1	0	0	0	1		0.4
		forward RNA	1	0	1	0	0	0	0	1	0	0
			0.160776	0.967058	0.072401	0.16972	0.522003	0.779787	0.460909	0.104818	0.277912	0.623164
			0.494155	0.511569	0.313788	0.0371799	0.285927	0.880247	0.091736	0.281969	0.171352	0.48156
		Does initiation occur?	1	1	1	0	1	0	1	0	1	1
223		reverse RNA	1	1	1	0	1	0	1	0	1	1		0.7
		forward RNA	0	0	0	0	0	0	0	0	0	0
			0.827161	0.579616	0.911336	0.314138	0.621151	0.560052	0.568039	0.35076	0.958115	0.684424
			0.653235	0.540555	0.619529	0.0746188	0.789735	0.118293	0.248729	0.00758604	0.319585	0.79604
		Does initiation occur?	1	1	1	1	0	0	1	1	1	0
224		reverse RNA	0	1	1	0	0	0	1	1	1	0		0.5
		forward RNA	1	0	0	1	0	0	0	0	0	0
			0.125855	0.697283	0.540921	0.178942	0.826545	0.625113	0.477634	0.376559	0.842821	0.307808
			0.568917	0.643496	0.380143	0.326924	0.134114	0.169503	0.858473	0.413479	0.824587	0.107534
		Does initiation occur?	1	1	1	1	1	1	1	1	1	0
225		reverse RNA	1	0	0	1	1	1	0	1	1	0		0.6
		forward RNA	0	1	1	0	0	0	1	0	0	0
			0.767943	0.135739	0.21397	0.437009	0.877321	0.471554	0.279429	0.646194	0.797905	0.888879
			0.647185	0.526576	0.657961	0.547618	0.742501	0.479352	0.249286	0.942732	0.774925	0.0423493
		Does initiation occur?	0	1	0	1	1	1	1	1	1	1
226		reverse RNA	0	1	0	0	0	1	1	0	1	1		0.5
		forward RNA	0	0	0	1	1	0	0	1	0	0
			0.263516	0.470805	0.0484574	0.192225	0.255922	0.920817	0.788248	0.175721	0.719415	0.650468
			0.000406465	0.731722	0.0516627	0.353317	0.793824	0.764801	0.667104	0.806967	0.589519	0.490498
		Does initiation occur?	1	1	1	1	1	1	1	0	1	1
227		reverse RNA	1	1	1	1	1	1	0	0	1	1		0.8
		forward RNA	0	0	0	0	0	0	1	0	0	0
			0.860308	0.306466	0.559556	0.578002	0.914847	0.396401	0.198227	0.369761	0.895724	0.811453
			0.730764	0.779812	0.544219	0.288235	0.724967	0.267793	0.422021	0.0240875	0.937515	0.864405
		Does initiation occur?	1	1	1	0	0	1	1	0	1	1
228		reverse RNA	1	1	1	0	0	1	1	0	1	1		0.7
		forward RNA	0	0	0	0	0	0	0	0	0	0
			0.335105	0.660165	0.715107	0.563084	0.986462	0.628685	0.427114	0.398981	0.545982	0.424089
			0.328648	0.540492	0.247357	0.187697	0.14516	0.539978	0.286173	0.125476	0.929073	0.594314
		Does initiation occur?	1	1	1	0	1	1	1	1	1	1
229		reverse RNA	1	1	0	0	1	0	1	1	0	1		0.6
		forward RNA	0	0	1	0	0	1	0	0	1	0
			0.506284	0.955159	0.0660846	0.275189	0.467661	0.0283259	0.921883	0.667751	0.132542	0.729054
			0.952891	0.521201	0.610792	0.178613	0.272156	0.355471	0.525233	0.512781	0.630029	0.667767
		Does initiation occur?	1	1	1	1	1	0	1	1	1	1
230		reverse RNA	0	0	0	1	1	0	1	0	1	0		0.4
		forward RNA	1	1	1	0	0	0	0	1	0	1
			0.239814	0.206548	0.251981	0.383226	0.88252	0.910754	0.675151	0.186585	0.832535	0.0363695
			0.811523	0.950334	0.558354	0.542684	0.812064	0.0265302	0.662774	0.769711	0.545475	0.961259
		Does initiation occur?	1	1	0	1	1	1	1	0	1	0
231		reverse RNA	1	1	0	1	1	1	1	0	1	0		0.7
		forward RNA	0	0	0	0	0	0	0	0	0	0
			0.554145	0.922383	0.59462	0.702083	0.716859	0.568159	0.678154	0.23118	0.951217	0.074809
			0.807202	0.873645	0.189435	0.87848	0.331238	0.376923	0.369376	0.0770131	0.577292	0.197622
		Does initiation occur?	1	1	1	1	1	1	1	1	1	1
232		reverse RNA	1	0	1	1	0	1	1	0	0	1		0.6
		forward RNA	0	1	0	0	1	0	0	1	1	0
			0.361094	0.187331	0.847358	0.4539	0.257718	0.468611	0.417523	0.263515	0.186377	0.35873
			0.779933	0.949161	0.527047	0.912905	0.545165	0.800312	0.291009	0.645707	0.887236	0.786555
		Does initiation occur?	0	0	1	0	1	1	1	1	1	1
233		reverse RNA	0	0	0	0	1	1	1	1	1	1		0.6
		forward RNA	0	0	1	0	0	0	0	0	0	0
			0.778447	0.404797	0.116003	0.105099	0.364357	0.426332	0.53746	0.601557	0.350708	0.937614
			0.117182	0.137088	0.914449	0.0998724	0.742978	0.570684	0.547603	0.444103	0.266825	0.237074
		Does initiation occur?	1	1	0	1	1	1	1	0	1	1
234		reverse RNA	1	1	0	0	0	0	0	0	0	1		0.3
		forward RNA	0	0	0	1	1	1	1	0	1	0
			0.890776	0.86036	0.161904	0.262965	0.225378	0.201826	0.141706	0.556461	0.172528	0.96283
			0.911202	0.490803	0.165726	0.678772	0.594839	0.951298	0.617003	0.11038	0.377083	0.346182
		Does initiation occur?	1	1	1	1	0	1	0	1	0	1
235		reverse RNA	0	1	0	0	0	0	0	1	0	1		0.3
		forward RNA	1	0	1	1	0	1	0	0	0	0
			0.0818549	0.864421	0.185276	0.169562	0.429202	0.289767	0.236212	0.892952	0.189083	0.916405
			0.239924	0.650098	0.364045	0.305143	0.0359146	0.596223	0.197524	0.850501	0.049843	0.49765
		Does initiation occur?	0	1	1	1	1	1	1	0	1	0
236		reverse RNA	0	0	1	1	0	1	0	0	0	0		0.3
		forward RNA	0	1	0	0	1	0	1	0	1	0
			0.759644	0.0781212	0.555248	0.725981	0.163035	0.46959	0.232349	0.862559	0.211313	0.6876
			0.132556	0.79014	0.708105	0.329535	0.486779	0.588979	0.332841	0.0846896	0.387909	0.114097
		Does initiation occur?	0	1	1	1	0	1	1	1	1	1
237		reverse RNA	0	1	1	1	0	1	1	0	0	1		0.6
		forward RNA	0	0	0	0	0	0	0	1	1	0
			0.943041	0.377632	0.838157	0.542736	0.213606	0.747098	0.685732	0.268173	0.252348	0.997464
			0.0301825	0.326468	0.38353	0.901933	0.0667169	0.757153	0.317441	0.682019	0.514306	0.557139
		Does initiation occur?	1	1	1	1	1	1	1	1	1	1
238		reverse RNA	1	1	1	1	0	1	1	1	0	0		0.7
		forward RNA	0	0	0	0	1	0	0	0	1	1
			0.606654	0.475967	0.724559	0.388163	0.261643	0.609595	0.408775	0.750461	0.0505855	0.0774477
			0.524474	0.80179	0.428907	0.86638	0.287832	0.326411	0.416489	0.35766	0.981843	0.877214
		Does initiation occur?	1	1	1	1	1	1	1	1	0	1
239		reverse RNA	1	1	0	1	0	0	1	1	0	1		0.6
		forward RNA	0	0	1	0	1	1	0	0	0	0
			0.871366	0.550306	0.260563	0.657851	0.277898	0.182693	0.669346	0.661658	0.777064	0.713692
			0.753831	0.668479	0.848083	0.330134	0.795512	0.229691	0.968325	0.217456	0.135243	0.820802
		Does initiation occur?	0	1	1	1	0	1	1	1	1	0
240		reverse RNA	0	1	1	0	0	0	1	1	0	0		0.4
		forward RNA	0	0	0	1	0	1	0	0	1	0
			0.517928	0.644938	0.877454	0.0322269	0.230923	0.03968	0.527425	0.928913	0.0168492	0.19473
			0.141688	0.250113	0.363691	0.897665	0.0250887	0.75479	0.506219	0.374322	0.32572	0.150446
		Does initiation occur?	1	1	1	1	1	1	1	1	0	0
241		reverse RNA	0	1	0	1	0	1	1	1	0	0		0.5
		forward RNA	1	0	1	0	1	0	0	0	0	0
			0.0388337	0.605366	0.0987776	0.953211	0.0233169	0.815543	0.764006	0.513925	0.307177	0.64583
			0.294516	0.697779	0.715184	0.327688	0.210573	0.242287	0.958622	0.263583	0.0417989	0.0976303
		Does initiation occur?	1	1	1	1	1	1	0	1	1	0
242		reverse RNA	1	1	1	0	1	1	0	0	0	0		0.5
		forward RNA	0	0	0	1	0	0	0	1	1	0
			0.35033	0.664513	0.512125	0.262453	0.779747	0.688088	0.665813	0.212222	0.239026	0.148697
			0.6588	0.772286	0.701416	0.394247	0.424637	0.825602	0.167127	0.535194	0.365107	0.0284068
		Does initiation occur?	1	1	1	1	0	1	1	1	1	1
243		reverse RNA	1	1	1	1	0	1	1	0	1	1		0.8
		forward RNA	0	0	0	0	0	0	0	1	0	0
			0.442863	0.788579	0.329358	0.686141	0.351453	0.379863	0.494118	0.0773745	0.474376	0.641735
			0.263217	0.836882	0.217932	0.429846	0.0807531	0.438393	0.592204	0.277746	0.753907	0.657501
		Does initiation occur?	0	1	0	1	1	1	1	0	1	1
244		reverse RNA	0	1	0	1	1	1	1	0	1	1		0.7
		forward RNA	0	0	0	0	0	0	0	0	0	0
			0.734307	0.366809	0.447978	0.403675	0.498825	0.602705	0.386334	0.000526961	0.334691	0.547258
			0.0303329	0.460762	0.0340641	0.798562	0.604591	0.675991	0.448823	0.0631319	0.82276	0.671906
		Does initiation occur?	1	1	1	1	1	1	0	1	1	1
245		reverse RNA	1	1	1	0	1	1	0	1	0	1		0.7
		forward RNA	0	0	0	1	0	0	0	0	1	0
			0.950264	0.850882	0.360939	0.199025	0.907429	0.511583	0.217582	0.819878	0.0512388	0.431237
			0.979005	0.538593	0.88658	0.489254	0.507828	0.96656	0.000804997	0.388547	0.861863	0.347446
		Does initiation occur?	1	1	1	1	1	1	1	0	0	1
246		reverse RNA	1	0	1	1	0	1	1	0	0	1		0.6
		forward RNA	0	1	0	0	1	0	0	0	0	0
			0.941767	0.0371334	0.60434	0.311289	0.241894	0.680417	0.564496	0.666924	0.819515	0.827251
			0.711006	0.240836	0.497309	0.515096	0.631564	0.676509	0.26751	0.0408962	0.0919374	0.952351
		Does initiation occur?	1	1	0	1	1	0	1	1	1	1
247		reverse RNA	1	1	0	1	1	0	1	1	0	0		0.6
		forward RNA	0	0	0	0	0	0	0	0	1	1
			0.762163	0.468527	0.205545	0.484178	0.91808	0.236929	0.80121	0.511111	0.109473	0.271489
			0.810097	0.933489	0.106233	0.246374	0.284117	0.11994	0.386121	0.986015	0.708514	0.754301
		Does initiation occur?	1	1	1	1	1	1	1	0	0	1
248		reverse RNA	0	0	1	0	0	0	0	0	0	1		0.2
		forward RNA	1	1	0	1	1	1	1	0	0	0
			0.290482	0.109897	0.932237	0.145255	0.18667	0.0293177	0.260822	0.57503	0.250362	0.643895
			0.817859	0.305671	0.35767	0.265758	0.393376	0.990345	0.486387	0.0357224	0.181284	0.682188
		Does initiation occur?	1	1	0	1	0	0	1	1	1	1
249		reverse RNA	1	1	0	0	0	0	1	0	0	1		0.4
		forward RNA	0	0	0	1	0	0	0	1	1	0
			0.407633	0.736574	0.548383	0.0385498	0.1174	0.429618	0.547626	0.0989908	0.200969	0.858949
			0.865625	0.396369	0.0461365	0.785706	0.0435394	0.0432219	0.283461	0.615997	0.890974	0.558783
		Does initiation occur?	1	1	1	1	1	1	1	1	1	1
250		reverse RNA	0	1	1	1	1	1	0	1	1	1		0.8
		forward RNA	1	0	0	0	0	0	1	0	0	0
			0.075539	0.49099	0.31216	0.805034	0.905407	0.411878	0.269293	0.914084	0.846487	0.969949
			0.37156	0.378613	0.964735	0.302358	0.60194	0.207943	0.213024	0.44462	0.430957	0.34762
		Does initiation occur?	1	1	0	1	1	0	1	1	1	1
251		reverse RNA	1	0	0	1	1	0	1	0	1	1		0.6
		forward RNA	0	1	0	0	0	0	0	1	0	0
			0.312511	0.245617	0.681726	0.702129	0.702602	0.830329	0.645675	0.242847	0.737419	0.349401
			0.618801	0.368853	0.09105	0.598665	0.214325	0.198584	0.913462	0.507011	0.935	0.408943
		Does initiation occur?	1	1	1	1	1	0	1	1	1	1
252		reverse RNA	1	0	1	1	1	0	1	1	1	0		0.7
		forward RNA	0	1	0	0	0	0	0	0	0	1
			0.445129	0.211897	0.834856	0.857526	0.522236	0.0191296	0.748563	0.480156	0.853516	0.0969205
			0.661268	0.701575	0.777573	0.8229	0.200937	0.0308783	0.386175	0.387423	0.25923	0.801905
		Does initiation occur?	1	1	0	0	0	0	0	0	1	1
253		reverse RNA	1	1	0	0	0	0	0	0	0	0		0.2
		forward RNA	0	0	0	0	0	0	0	0	1	1
			0.554444	0.413629	0.873964	0.430636	0.727764	0.968404	0.491891	0.851558	0.105155	0.0220999
			0.431939	0.394988	0.00718807	0.0194306	0.101454	0.0650862	0.00273573	0.194748	0.356327	0.612781
		Does initiation occur?	1	1	1	1	0	1	1	1	1	0
254		reverse RNA	0	0	0	1	0	1	1	1	1	0		0.5
		forward RNA	1	1	1	0	0	0	0	0	0	0
			0.269414	0.216029	0.164987	0.747279	0.681666	0.564675	0.943325	0.514499	0.477968	0.272386
			0.866751	0.92238	0.663547	0.77222	0.113348	0.965172	0.278138	0.824044	0.528503	0.00997538
		Does initiation occur?	0	0	1	1	0	1	1	1	1	1
255		reverse RNA	0	0	1	0	0	1	0	0	1	0		0.3
		forward RNA	0	0	0	1	0	0	1	1	0	1
			0.184503	0.982081	0.550742	0.0231671	0.936672	0.622389	0.111478	0.0256313	0.978562	0.0358792
			0.0586256	0.135326	0.800694	0.45433	0.0355278	0.481912	0.426635	0.764051	0.468005	0.704952
		Does initiation occur?	1	1	1	1	1	1	1	1	1	1
256		reverse RNA	1	0	1	0	0	1	1	1	1	0		0.6
		forward RNA	0	1	0	1	1	0	0	0	0	1
			0.626346	0.260991	0.547163	0.0278996	0.256183	0.959079	0.855094	0.629205	0.940185	0.128893
			0.883007	0.595206	0.843807	0.452871	0.561051	0.475783	0.959957	0.768618	0.251791	0.393686
		Does initiation occur?	0	1	1	1	0	1	1	1	1	1
257		reverse RNA	0	0	1	1	0	1	1	1	0	1		0.6
		forward RNA	0	1	0	0	0	0	0	0	1	0
			0.00350168	0.208558	0.891735	0.621356	0.780998	0.757839	0.568284	0.50318	0.294653	0.959009
			0.151665	0.661594	0.441669	0.543254	0.0674295	0.299108	0.475945	0.953487	0.856342	0.553754
		Does initiation occur?	1	1	1	0	1	1	1	0	0	1
258		reverse RNA	1	0	1	0	0	1	1	0	0	1		0.5
		forward RNA	0	1	0	0	1	0	0	0	0	0
			0.835215	0.0506827	0.37446	0.633431	0.0207369	0.5863	0.662823	0.159302	0.481692	0.949263
			0.60296	0.305931	0.837282	0.181301	0.377634	0.636628	0.462612	0.110124	0.131462	0.817044
		Does initiation occur?	0	1	1	1	1	1	1	1	1	1
259		reverse RNA	0	0	0	1	1	1	1	1	0	1		0.6
		forward RNA	0	1	1	0	0	0	0	0	1	0
			0.504977	0.248651	0.155291	0.671958	0.425206	0.985612	0.325554	0.703089	0.0701184	0.373406
			0.0420387	0.341926	0.52298	0.864372	0.377276	0.587721	0.92337	0.201016	0.624551	0.86543
		Does initiation occur?	1	1	0	0	1	1	1	1	1	1
260		reverse RNA	1	0	0	0	1	1	0	1	0	0		0.4
		forward RNA	0	1	0	0	0	0	1	0	1	1
			0.331915	0.129728	0.977349	0.0731304	0.925539	0.951592	0.286388	0.992139	0.0392792	0.0478353
			0.913556	0.732132	0.0636861	0.194923	0.697619	0.887386	0.954456	0.32665	0.933777	0.570988
		Does initiation occur?	1	1	1	1	1	1	1	1	1	0
261		reverse RNA	1	1	0	1	1	0	0	0	0	0		0.4
		forward RNA	0	0	1	0	0	1	1	1	1	0
			0.716486	0.619128	0.283515	0.399361	0.683019	0.0450179	0.290807	0.157805	0.144249	0.19392
			0.950403	0.301699	0.273671	0.295529	0.276142	0.66836	0.749553	0.209152	0.756354	0.195318
		Does initiation occur?	1	1	1	1	0	1	1	1	1	0
262		reverse RNA	0	0	0	1	0	1	1	0	0	0		0.3
		forward RNA	1	1	1	0	0	0	0	1	1	0
			0.0612088	0.103131	0.245502	0.563257	0.163718	0.303739	0.941456	0.195098	0.299315	0.929801
			0.581891	0.448471	0.894944	0.439526	0.108309	0.8248	0.741203	0.676303	0.640705	0.181734
		Does initiation occur?	1	1	1	1	1	1	1	1	1	1
263		reverse RNA	1	1	1	1	1	1	0	1	0	1		0.8
		forward RNA	0	0	0	0	0	0	1	0	1	0
			0.495789	0.564889	0.705264	0.784544	0.35166	0.343414	0.00286622	0.849026	0.0959294	0.703921
			0.549725	0.943847	0.367504	0.768127	0.909229	0.912336	0.468398	0.700039	0.220457	0.395614
		Does initiation occur?	1	1	1	1	1	1	0	1	1	1
264		reverse RNA	0	1	1	1	1	1	0	1	0	1		0.7
		forward RNA	1	0	0	0	0	0	0	0	1	0
			0.0230555	0.520633	0.310061	0.776251	0.867459	0.31257	0.139501	0.552073	0.228901	0.823252
			0.528428	0.86956	0.592396	0.258925	0.207199	0.413504	0.166963	0.527022	0.349932	0.266538
		Does initiation occur?	1	1	0	1	1	1	1	0	0	1
265		reverse RNA	1	1	0	1	1	1	1	0	0	1		0.7
		forward RNA	0	0	0	0	0	0	0	0	0	0
			0.623282	0.45562	0.505271	0.312929	0.62423	0.524341	0.670511	0.254635	0.557273	0.971196
			0.450958	0.388691	0.0838126	0.930712	0.786481	0.833586	0.414327	0.0340177	0.0717986	0.454054
		Does initiation occur?	0	1	0	1	0	1	1	0	1	1
266		reverse RNA	0	1	0	1	0	1	0	0	1	1		0.5
		forward RNA	0	0	0	0	0	0	1	0	0	0
			0.268458	0.93165	0.00334694	0.776825	0.100026	0.619409	0.26203	0.328064	0.679737	0.313588
			0.035786	0.961821	0.10931	0.783971	0.0342962	0.665194	0.779684	0.143088	0.610902	0.524087
		Does initiation occur?	1	0	0	1	1	1	1	1	1	1
267		reverse RNA	1	0	0	1	0	0	1	0	0	1		0.4
		forward RNA	0	0	0	0	1	1	0	1	1	0
			0.618507	0.390931	0.600763	0.890085	0.284212	0.0370888	0.743232	0.184681	0.118204	0.696573
			0.412236	0.0972258	0.136789	0.872018	0.684105	0.412034	0.83173	0.55738	0.255257	0.792224
		Does initiation occur?	1	0	1	1	0	1	1	1	1	1
268		reverse RNA	1	0	1	1	0	1	1	0	1	1		0.7
		forward RNA	0	0	0	0	0	0	0	1	0	0
			0.465524	0.869901	0.701744	0.325529	0.0800343	0.406188	0.723186	0.229987	0.74354	0.517038
			0.271701	0.0950591	0.575203	0.484329	0.0947069	0.244598	0.945488	0.289353	0.507239	0.939078
		Does initiation occur?	1	0	0	0	0	0	1	1	1	1
269		reverse RNA	0	0	0	0	0	0	1	0	1	1		0.3
		forward RNA	1	0	0	0	0	0	0	1	0	0
			0.121439	0.966542	0.575075	0.529017	0.673762	0.949401	0.895013	0.0930014	0.380578	0.621054
			0.551435	0.112578	0.0754416	0.000657546	0.0906103	0.0335174	0.579085	0.264532	0.438848	0.801354
		Does initiation occur?	1	1	1	1	1	1	1	1	1	1
270		reverse RNA	1	1	1	0	1	1	1	0	0	1		0.7
		forward RNA	0	0	0	1	0	0	0	1	1	0
			0.384531	0.527637	0.79582	0.0705988	0.741408	0.846695	0.534596	0.0102793	0.111023	0.531592
			0.391	0.976777	0.53325	0.273989	0.575212	0.806034	0.76948	0.875563	0.547201	0.476584
		Does initiation occur?	1	1	1	1	0	1	1	1	1	1
271		reverse RNA	1	1	0	1	0	0	1	1	1	1		0.7
		forward RNA	0	0	1	0	0	1	0	0	0	0
			0.891261	0.953412	0.253808	0.366914	0.591866	0.0956888	0.979775	0.382964	0.676547	0.752798
			0.242423	0.395164	0.50023	0.566462	0.116752	0.464951	0.463039	0.408265	0.246863	0.35839
		Does initiation occur?	1	1	1	1	1	1	0	1	0	1
272		reverse RNA	1	0	1	1	1	1	0	0	0	1		0.6
		forward RNA	0	1	0	0	0	0	0	1	0	0
			0.587402	0.0192121	0.730251	0.832165	0.602308	0.864694	0.485818	0.106417	0.183496	0.981644
			0.520901	0.813388	0.717091	0.518999	0.564943	0.303665	0.0754547	0.355853	0.0242952	0.258971
		Does initiation occur?	1	1	1	0	1	1	1	1	0	1
273		reverse RNA	1	1	0	0	0	0	1	1	0	1		0.5
		forward RNA	0	0	1	0	1	1	0	0	0	0
			0.776629	0.666096	0.194866	0.269322	0.255508	0.123286	0.507414	0.953015	0.736852	0.859229
			0.646751	0.632849	0.975347	0.109958	0.581719	0.266139	0.913876	0.682485	0.0548035	0.385465
		Does initiation occur?	1	1	1	1	1	1	1	1	1	1
274		reverse RNA	0	1	1	1	0	0	1	1	1	1		0.7
		forward RNA	1	0	0	0	1	1	0	0	0	0
			0.106695	0.949905	0.889757	0.736085	0.229984	0.214529	0.900765	0.771509	0.531042	0.933349
			0.302029	0.407203	0.385669	0.611885	0.843497	0.84906	0.857081	0.241692	0.281973	0.311464
		Does initiation occur?	1	1	1	1	1	1	1	1	1	0
275		reverse RNA	1	1	1	1	1	1	0	1	1	0		0.8
		forward RNA	0	0	0	0	0	0	1	0	0	0
			0.955111	0.925376	0.61718	0.916655	0.532184	0.619423	0.222963	0.556168	0.751851	0.714774
			0.980654	0.331038	0.307535	0.90436	0.482786	0.885445	0.900093	0.705355	0.969564	0.104631
		Does initiation occur?	1	1	1	1	1	1	1	1	1	1
276		reverse RNA	0	1	1	1	1	0	1	1	1	0		0.7
		forward RNA	1	0	0	0	0	1	0	0	0	1
			0.105381	0.43218	0.698425	0.931971	0.482139	0.228743	0.49065	0.826609	0.621446	0.162773
			0.242919	0.883243	0.928611	0.544835	0.765916	0.899432	0.919054	0.836234	0.313717	0.655823
		Does initiation occur?	1	1	1	1	1	1	1	1	1	0
277		reverse RNA	1	1	1	1	1	1	0	1	1	0		0.8
		forward RNA	0	0	0	0	0	0	1	0	0	0
			0.796024	0.935323	0.807385	0.539794	0.728163	0.44046	0.109127	0.393058	0.447616	0.421315
			0.389115	0.692082	0.570251	0.74611	0.750714	0.21847	0.739099	0.541135	0.327466	0.0919821
		Does initiation occur?	1	1	1	1	1	1	1	1	1	1
278		reverse RNA	0	1	1	1	1	1	1	1	0	0		0.7
		forward RNA	1	0	0	0	0	0	0	0	1	1
			0.0909872	0.662401	0.328835	0.591635	0.748342	0.905826	0.586196	0.985969	0.193234	0.117304
			0.501404	0.464867	0.758719	0.453977	0.381265	0.919915	0.364927	0.227382	0.569485	0.403134
		Does initiation occur?	1	1	1	1	1	1	1	1	1	1
279		reverse RNA	1	1	1	1	0	0	1	1	1	1		0.8
		forward RNA	0	0	0	0	1	1	0	0	0	0
			0.551504	0.78996	0.836018	0.708755	0.157969	0.219023	0.94341	0.835922	0.352034	0.371903
			0.414261	0.798571	0.887906	0.340353	0.339347	0.338693	0.97052	0.983486	0.242481	0.897107
		Does initiation occur?	1	1	1	1	1	0	1	0	1	1
280		reverse RNA	1	1	1	0	1	0	1	0	1	0		0.6
		forward RNA	0	0	0	1	0	0	0	0	0	1
			0.874657	0.717992	0.929158	0.182252	0.764624	0.300372	0.620622	0.5194	0.932709	0.255386
			0.785724	0.334427	0.762458	0.398893	0.461597	0.0205723	0.289747	0.122584	0.992582	0.799252
		Does initiation occur?	1	1	1	1	1	0	1	1	0	0
281		reverse RNA	1	1	1	0	1	0	0	1	0	0		0.5
		forward RNA	0	0	0	1	0	0	1	0	0	0
			0.814284	0.552135	0.443391	0.182205	0.421668	0.853796	0.207595	0.575088	0.457883	0.495217
			0.373076	0.232511	0.563419	0.755653	0.878745	0.173042	0.38314	0.56064	0.166036	0.166833
		Does initiation occur?	1	1	1	1	1	1	1	1	1	1
282		reverse RNA	1	0	0	1	0	1	1	1	1	1		0.7
		forward RNA	0	1	1	0	1	0	0	0	0	0
			0.611581	0.0544507	0.144794	0.58862	0.280552	0.894097	0.600416	0.901803	0.99398	0.459719
			0.887453	0.438863	0.435313	0.848331	0.92568	0.734333	0.400712	0.876125	0.774484	0.527473
		Does initiation occur?	1	0	1	0	1	1	1	1	0	1
283		reverse RNA	1	0	0	0	1	1	1	1	0	1		0.6
		forward RNA	0	0	1	0	0	0	0	0	0	0
			0.318394	0.880003	0.267147	0.614289	0.674241	0.869244	0.953076	0.335502	0.232694	0.830289
			0.875661	0.0216177	0.558418	0.162318	0.274936	0.572768	0.309887	0.353819	0.0348199	0.417121
		Does initiation occur?	1	1	1	0	1	0	1	0	0	1
284		reverse RNA	1	0	1	0	0	0	1	0	0	0		0.3
		forward RNA	0	1	0	0	1	0	0	0	0	1
			0.831398	0.209904	0.936771	0.227497	0.270487	0.270083	0.823995	0.415272	0.946605	0.245075
			0.566238	0.206054	0.93494	0.0137914	0.944195	0.102619	0.504989	0.0477021	0.00357053	0.599612
		Does initiation occur?	1	1	1	0	0	1	0	1	0	1
285		reverse RNA	0	1	1	0	0	0	0	1	0	1		0.4
		forward RNA	1	0	0	0	0	1	0	0	0	0
			0.0114224	0.374868	0.444779	0.981199	0.396	0.17865	0.106543	0.711311	0.0173614	0.990192
			0.634407	0.291725	0.726832	0.142456	0.135223	0.36992	0.189518	0.325825	0.0167256	0.925828
		Does initiation occur?	1	1	0	1	1	0	0	1	1	1
286		reverse RNA	1	1	0	1	1	0	0	1	1	1		0.7
		forward RNA	0	0	0	0	0	0	0	0	0	0
			0.524785	0.302758	0.0330427	0.642659	0.915335	0.310148	0.858475	0.403509	0.804624	0.427967
			0.549564	0.807999	0.115905	0.303114	0.877317	0.136373	0.051514	0.687718	0.762831	0.925015
		Does initiation occur?	1	1	1	1	0	1	0	0	0	1
287		reverse RNA	1	1	1	1	0	0	0	0	0	1		0.5
		forward RNA	0	0	0	0	0	1	0	0	0	0
			0.306395	0.3409	0.800649	0.963932	0.54925	0.128283	0.171416	0.819693	0.14606	0.94775
			0.727503	0.613159	0.384559	0.682995	0.117988	0.853501	0.0956372	0.123991	0.0602382	0.221683
		Does initiation occur?	1	1	1	1	1	1	0	1	1	1
288		reverse RNA	0	0	1	1	1	1	0	1	1	0		0.6
		forward RNA	1	1	0	0	0	0	0	0	0	1
			0.263939	0.0986415	0.657879	0.965399	0.382403	0.869339	0.82502	0.641349	0.567115	0.092611
			0.736327	0.498881	0.790689	0.729101	0.201196	0.571278	0.136296	0.831163	0.734601	0.531901
		Does initiation occur?	1	1	1	1	1	0	1	0	1	0
289		reverse RNA	1	0	1	1	1	0	1	0	1	0		0.6
		forward RNA	0	1	0	0	0	0	0	0	0	0
			0.917192	0.178473	0.690653	0.56659	0.81703	0.293753	0.581531	0.614046	0.379715	0.0124306
			0.906929	0.616417	0.712049	0.254672	0.741941	0.0422243	0.429522	0.100104	0.464132	0.045912
		Does initiation occur?	1	1	1	0	1	1	1	0	1	1
290		reverse RNA	1	1	1	0	1	1	1	0	1	1		0.8
		forward RNA	0	0	0	0	0	0	0	0	0	0
			0.393438	0.78328	0.692417	0.182226	0.653958	0.510921	0.489472	0.0736362	0.630746	0.767154
			0.595602	0.851712	0.89098	0.0678411	0.953948	0.955918	0.519256	0.0319835	0.801281	0.298877
		Does initiation occur?	1	1	1	1	1	1	1	1	0	1
291		reverse RNA	1	1	0	1	1	1	1	0	0	1		0.7
		forward RNA	0	0	1	0	0	0	0	1	0	0
			0.457449	0.379553	0.156669	0.801877	0.655986	0.458334	0.811175	0.0436396	0.611726	0.470783
			0.385347	0.23881	0.405396	0.421311	0.389459	0.24565	0.578687	0.906741	0.0622974	0.213694
		Does initiation occur?	1	0	1	1	1	1	1	1	1	1
292		reverse RNA	0	0	0	1	1	0	0	1	0	1		0.4
		forward RNA	1	0	1	0	0	1	1	0	1	0
			0.218329	0.938237	0.0718736	0.787746	0.477211	0.00865313	0.247841	0.716623	0.147544	0.579084
			0.42104	0.0848658	0.385883	0.482062	0.280697	0.787634	0.263232	0.975559	0.277097	0.310959
		Does initiation occur?	1	1	1	0	0	0	0	0	1	0
293		reverse RNA	1	1	1	0	0	0	0	0	1	0		0.4
		forward RNA	0	0	0	0	0	0	0	0	0	0
			0.974276	0.461289	0.378035	0.592532	0.842938	0.6444	0.575119	0.328415	0.609748	0.302111
			0.667733	0.950544	0.525843	0.0071759	0.0805083	0.056132	0.190704	0.18722	0.805464	0.0924488
		Does initiation occur?	1	1	0	1	0	0	1	0	0	1
294		reverse RNA	0	1	0	1	0	0	0	0	0	1		0.3
		forward RNA	1	0	0	0	0	0	1	0	0	0
			0.129229	0.627571	0.491457	0.436485	0.589956	0.803025	0.0682117	0.252396	0.479673	0.443977
			0.959043	0.803555	0.148074	0.483701	0.143025	0.0379945	0.294018	0.174523	0.0507343	0.595227
		Does initiation occur?	1	0	1	1	1	1	1	1	1	1
295		reverse RNA	0	0	1	1	0	0	1	0	1	1		0.5
		forward RNA	1	0	0	0	1	1	0	1	0	0
			0.117432	0.545922	0.526211	0.303712	0.197783	0.269021	0.922681	0.144045	0.877157	0.839492
			0.251909	0.0707094	0.802392	0.60732	0.30581	0.93667	0.442331	0.880998	0.740305	0.696241
		Does initiation occur?	1	1	1	1	1	1	1	1	1	1
296		reverse RNA	0	1	0	1	0	1	1	0	1	0		0.5
		forward RNA	1	0	1	0	1	0	0	1	0	1
			0.253574	0.87367	0.293981	0.879855	0.0472408	0.624726	0.746147	0.185398	0.678226	0.267455
			0.774597	0.353445	0.63346	0.256926	0.478284	0.946315	0.386823	0.951354	0.645348	0.480262
		Does initiation occur?	0	1	1	1	1	1	1	1	0	1
297		reverse RNA	0	1	1	1	1	0	1	1	0	0		0.6
		forward RNA	0	0	0	0	0	1	0	0	0	1
			0.682731	0.538319	0.919071	0.386227	0.572973	0.149094	0.737444	0.71897	0.69761	0.164681
			0.120989	0.692281	0.662883	0.791618	0.891505	0.855629	0.274836	0.478313	0.0637065	0.887736
		Does initiation occur?	0	1	1	1	0	1	1	0	1	1
298		reverse RNA	0	1	1	1	0	0	1	0	1	0		0.5
		forward RNA	0	0	0	0	0	1	0	0	0	1
			0.989607	0.771452	0.38259	0.469714	0.448437	0.298433	0.532753	0.439828	0.429832	0.139692
			0.169775	0.965147	0.841985	0.534877	0.101057	0.301135	0.495071	0.0996205	0.805598	0.327063
		Does initiation occur?	1	0	1	1	1	1	1	1	1	1
299		reverse RNA	1	0	0	1	1	1	1	0	1	1		0.7
		forward RNA	0	0	1	0	0	0	0	1	0	0
			0.976062	0.0158801	0.0390449	0.568609	0.841059	0.442162	0.938434	0.0874136	0.750952	0.701149
			0.978662	0.0958707	0.505678	0.609969	0.693741	0.69599	0.616968	0.974956	0.43806	0.805781
		Does initiation occur?	1	1	1	1	0	1	1	1	1	1
300		reverse RNA	0	0	1	1	0	1	1	1	1	1		0.7
		forward RNA	1	1	0	0	0	0	0	0	0	0
			0.262809	0.116426	0.524737	0.734781	0.454983	0.889636	0.670257	0.492374	0.412801	0.938585
			0.973229	0.585408	0.270099	0.927025	0.109578	0.209476	0.244147	0.560055	0.900325	0.317349
		Does initiation occur?	0	1	0	1	0	0	1	1	1	1
301		reverse RNA	0	0	0	1	0	0	1	0	1	0		0.3
		forward RNA	0	1	0	0	0	0	0	1	0	1
			0.530186	0.0677529	0.855013	0.805796	0.534695	0.917689	0.994567	0.0792899	0.992017	0.266227
			0.17691	0.568385	0.0521719	0.934393	0.141993	0.123547	0.543684	0.943882	0.304245	0.986033
		Does initiation occur?	1	1	0	0	1	0	1	1	1	0
302		reverse RNA	1	1	0	0	1	0	1	1	0	0		0.5
		forward RNA	0	0	0	0	0	0	0	0	1	0
			0.438541	0.48612	0.221088	0.26179	0.680595	0.161705	0.546647	0.661264	0.055071	0.141463
			0.507649	0.910658	0.00992668	0.0357695	0.366905	0.0186373	0.787477	0.753172	0.937556	0.159217
		Does initiation occur?	1	0	0	1	0	1	1	1	1	1
303		reverse RNA	1	0	0	0	0	0	0	1	1	1		0.4
		forward RNA	0	0	0	1	0	1	1	0	0	0
			0.419473	0.769939	0.959347	0.157207	0.914075	0.25751	0.0387906	0.587193	0.504811	0.707293
			0.95466	0.0535042	0.0718567	0.218803	0.0814667	0.218311	0.274915	0.978426	0.489974	0.923007
		Does initiation occur?	0	1	0	1	1	1	1	1	1	1
304		reverse RNA	0	0	0	0	1	1	0	1	0	1		0.4
		forward RNA	0	1	0	1	0	0	1	0	1	0
			0.541255	0.192756	0.0126558	0.126133	0.537423	0.948621	0.00897797	0.594497	0.109293	0.785663
			0.0537689	0.214566	0.137186	0.832363	0.581211	0.418616	0.597239	0.471042	0.915906	0.778073
		Does initiation occur?	1	1	1	1	1	1	0	1	1	1
305		reverse RNA	1	0	1	0	0	1	0	1	0	1		0.5
		forward RNA	0	1	0	1	1	0	0	0	1	0
			0.922798	0.167373	0.724729	0.257132	0.0390112	0.838049	0.0692924	0.470492	0.0384916	0.60885
			0.399549	0.727431	0.852487	0.454571	0.400502	0.878957	0.0819554	0.238402	0.592063	0.26135
		Does initiation occur?	1	1	1	1	1	1	0	1	0	0
306		reverse RNA	0	1	0	0	0	1	0	1	0	0		0.3
		forward RNA	1	0	1	1	1	0	0	0	0	0
			0.172853	0.39188	0.0526797	0.0528351	0.290948	0.697751	0.120007	0.9837	0.641365	0.831926
			0.787264	0.973577	0.60679	0.576706	0.778203	0.678176	0.100343	0.239109	0.13284	0.0801838
		Does initiation occur?	1	1	1	1	1	1	1	1	1	0
307		reverse RNA	1	1	1	1	1	1	0	1	0	0		0.7
		forward RNA	0	0	0	0	0	0	1	0	1	0
			0.33892	0.591431	0.452648	0.624953	0.743622	0.780001	0.0463918	0.943348	0.138902	0.316939
			0.307205	0.527794	0.679389	0.214786	0.276682	0.866084	0.266157	0.883261	0.640091	0.0452685
		Does initiation occur?	0	1	1	1	1	1	1	1	0	1
308		reverse RNA	0	1	0	1	1	1	1	1	0	1		0.7
		forward RNA	0	0	1	0	0	0	0	0	0	0
			0.300817	0.6727	0.225353	0.62599	0.52155	0.433157	0.980283	0.566286	0.483114	0.802946
			0.17041	0.511449	0.481314	0.362193	0.709767	0.688573	0.973493	0.317264	0.190954	0.989805
		Does initiation occur?	1	1	1	1	1	1	1	1	1	1
309		reverse RNA	1	1	1	1	1	0	1	1	1	1		0.9
		forward RNA	0	0	0	0	0	1	0	0	0	0
			0.547599	0.9779	0.371501	0.573416	0.866027	0.184092	0.661047	0.651769	0.79507	0.881004
			0.85199	0.458432	0.64568	0.222847	0.272444	0.453267	0.830632	0.219757	0.328867	0.351818
		Does initiation occur?	1	1	1	1	1	1	1	1	1	1
310		reverse RNA	1	0	0	1	1	1	1	1	1	0		0.7
		forward RNA	0	1	1	0	0	0	0	0	0	1
			0.327072	0.105415	0.0140307	0.666532	0.860751	0.556653	0.759924	0.369987	0.499142	0.256625
			0.235187	0.904793	0.554533	0.658525	0.469475	0.625864	0.567764	0.676303	0.555424	0.388864
		Does initiation occur?	1	1	1	1	1	1	1	1	1	1
311		reverse RNA	1	1	0	1	1	0	1	1	1	1		0.8
		forward RNA	0	0	1	0	0	1	0	0	0	0
			0.804072	0.720126	0.291859	0.852217	0.954864	0.0272049	0.685351	0.699541	0.964525	0.565581
			0.277672	0.446884	0.555131	0.716829	0.306328	0.358823	0.806782	0.790555	0.371002	0.259218
		Does initiation occur?	1	1	1	1	1	0	0	1	1	1
312		reverse RNA	1	1	1	1	1	0	0	1	1	1		0.8
		forward RNA	0	0	0	0	0	0	0	0	0	0
			0.641895	0.919686	0.392746	0.779354	0.642043	0.327003	0.133631	0.944453	0.418699	0.535721
			0.225215	0.758091	0.325373	0.495262	0.426195	0.19295	0.185222	0.545428	0.58675	0.78122
		Does initiation occur?	1	1	1	0	0	0	1	1	1	1
313		reverse RNA	1	1	1	0	0	0	0	1	0	1		0.5
		forward RNA	0	0	0	0	0	0	1	0	1	0
			0.553449	0.490945	0.797429	0.270598	0.341703	0.236551	0.143043	0.493691	0.238684	0.815177
			0.361068	0.839299	0.931379	0.168621	0.0559585	0.171287	0.250693	0.925109	0.840372	0.843118
		Does initiation occur?	1	1	1	1	1	0	1	1	1	1
314		reverse RNA	1	1	1	0	1	0	1	1	1	1		0.8
		forward RNA	0	0	0	1	0	0	0	0	0	0
			0.970123	0.866952	0.893512	0.0797459	0.995724	0.671533	0.691836	0.862037	0.950233	0.334054
			0.823755	0.389118	0.711309	0.768973	0.314142	0.016221	0.433855	0.406695	0.935338	0.498898
		Does initiation occur?	1	1	1	1	1	1	0	1	0	1
315		reverse RNA	0	1	0	0	1	1	0	1	0	0		0.4
		forward RNA	1	0	1	1	0	0	0	0	0	1
			0.24363	0.952894	0.233226	0.0378354	0.704899	0.522013	0.943492	0.66957	0.173655	0.268348
			0.382705	0.296864	0.319182	0.20308	0.36337	0.711012	0.157772	0.700723	0.00643232	0.928125
		Does initiation occur?	1	1	1	1	1	1	1	1	0	0
316		reverse RNA	1	1	0	1	1	1	1	1	0	0		0.7
		forward RNA	0	0	1	0	0	0	0	0	0	0
			0.37727	0.765314	0.265632	0.353051	0.300001	0.616343	0.784117	0.706608	0.921009	0.601942
			0.976877	0.926835	0.39224	0.909425	0.467401	0.299931	0.532389	0.740434	0.0859019	0.114982
		Does initiation occur?	0	1	1	1	1	1	1	1	0	1
317		reverse RNA	0	0	0	0	1	1	1	1	0	1		0.5
		forward RNA	0	1	1	1	0	0	0	0	0	0
			0.772169	0.246253	0.152259	0.237191	0.317198	0.964111	0.527398	0.705999	0.113489	0.758833
			0.170361	0.439333	0.53139	0.285703	0.373332	0.25145	0.819459	0.515792	0.0350477	0.648085
		Does initiation occur?	1	1	0	1	1	0	1	1	1	1
318		reverse RNA	1	1	0	0	1	0	1	1	1	1		0.7
		forward RNA	0	0	0	1	0	0	0	0	0	0
			0.537338	0.745474	0.238144	0.130505	0.982588	0.560505	0.515676	0.701421	0.46612	0.821328
			0.692118	0.348783	0.092828	0.675638	0.324809	0.0357942	0.275599	0.515043	0.255285	0.998778
		Does initiation occur?	1	1	1	1	1	1	0	1	1	0
319		reverse RNA	1	1	1	1	1	1	0	0	0	0		0.6
		forward RNA	0	0	0	0	0	0	0	1	1	0
			0.767161	0.966958	0.546043	0.976552	0.834315	0.638808	0.93252	0.235922	0.0488071	0.923277
			0.571472	0.227861	0.612057	0.580259	0.984519	0.9855	0.0925112	0.360283	0.214862	0.00808681
		Does initiation occur?	0	1	0	0	1	0	1	1	1	1
320		reverse RNA	0	1	0	0	0	0	1	1	0	1		0.4
		forward RNA	0	0	0	0	1	0	0	0	1	0
			0.383259	0.527125	0.961246	0.593086	0.118379	0.100706	0.452822	0.47148	0.0287284	0.753975
			0.141917	0.815271	0.105014	0.0838558	0.666515	0.179956	0.886763	0.462503	0.813981	0.486963
		Does initiation occur?	1	0	0	1	1	1	0	1	1	1
321		reverse RNA	1	0	0	1	0	1	0	1	0	0		0.4
		forward RNA	0	0	0	0	1	0	0	0	1	1
			0.971068	0.706878	0.443665	0.962617	0.112235	0.336917	0.503954	0.943775	0.154569	0.179996
			0.622259	0.143714	0.00220309	0.586318	0.775741	0.97451	0.112635	0.562444	0.982459	0.774451
		Does initiation occur?	1	1	1	1	0	1	1	1	0	1
322		reverse RNA	1	1	0	1	0	0	1	1	0	1		0.6
		forward RNA	0	0	1	0	0	1	0	0	0	0
			0.353241	0.486293	0.15846	0.847141	0.64231	0.0157764	0.817052	0.874196	0.318583	0.476706
			0.770608	0.421196	0.807411	0.226895	0.19203	0.492079	0.517171	0.818919	0.12878	0.526959
		Does initiation occur?	1	0	1	1	1	1	0	1	1	0
323		reverse RNA	1	0	1	1	1	1	0	0	1	0		0.6
		forward RNA	0	0	0	0	0	0	0	1	0	0
			0.741634	0.475394	0.467042	0.718673	0.541852	0.757507	0.345735	0.29177	0.45975	0.361908
			0.674584	0.0556434	0.277736	0.734795	0.499226	0.575902	0.0941854	0.331104	0.980768	0.185058
		Does initiation occur?	1	1	0	1	1	1	1	1	1	0
324		reverse RNA	1	1	0	1	1	1	1	1	1	0		0.8
		forward RNA	0	0	0	0	0	0	0	0	0	0
			0.70814	0.821214	0.987714	0.435935	0.873714	0.644795	0.683825	0.390184	0.52755	0.698618
			0.30602	0.800194	0.138142	0.57951	0.702674	0.224136	0.935058	0.344106	0.67512	0.159788
		Does initiation occur?	1	1	1	1	1	1	1	1	1	1
325		reverse RNA	1	1	1	1	1	1	1	0	1	1		0.9
		forward RNA	0	0	0	0	0	0	0	1	0	0
			0.692179	0.97689	0.36843	0.589436	0.429796	0.900679	0.729688	0.0829628	0.98777	0.361132
			0.260804	0.563085	0.831423	0.779984	0.74324	0.904472	0.345965	0.808124	0.260125	0.390548
		Does initiation occur?	0	1	1	1	1	1	1	0	1	1
326		reverse RNA	0	0	1	1	0	1	1	0	1	0		0.5
		forward RNA	0	1	0	0	1	0	0	0	0	1
			0.882932	0.232625	0.900133	0.983851	0.0380508	0.340884	0.315993	0.696444	0.468601	0.207428
			0.0528074	0.404656	0.670204	0.57892	0.979917	0.267167	0.354487	0.0712865	0.819743	0.406557
		Does initiation occur?	1	1	1	1	1	1	1	0	1	0
327		reverse RNA	1	1	1	0	1	1	1	0	1	0		0.7
		forward RNA	0	0	0	1	0	0	0	0	0	0
			0.675025	0.718114	0.972436	0.176909	0.919045	0.706568	0.952592	0.286333	0.758922	0.473307
			0.886429	0.764993	0.687423	0.408494	0.673652	0.4321	0.928723	0.175349	0.611528	0.150816
		Does initiation occur?	1	1	0	1	1	1	1	1	1	1
328		reverse RNA	0	1	0	1	1	1	1	1	0	0		0.6
		forward RNA	1	0	0	0	0	0	0	0	1	1
			0.270638	0.509462	0.453853	0.549992	0.961067	0.991059	0.437513	0.538728	0.29428	0.189942
			0.645987	0.847865	0.0644095	0.236965	0.907929	0.276161	0.383388	0.62489	0.441268	0.471189
		Does initiation occur?	1	1	1	1	1	1	1	1	1	1
329		reverse RNA	1	1	1	1	1	0	0	0	1	0		0.6
		forward RNA	0	0	0	0	0	1	1	1	0	1
			0.392509	0.339921	0.454966	0.822376	0.632429	0.0787171	0.063192	0.0809611	0.952277	0.291777
			0.942298	0.44771	0.892338	0.774374	0.755728	0.946492	0.711644	0.346306	0.243192	0.871461
		Does initiation occur?	1	1	1	1	1	1	1	1	0	1
330		reverse RNA	1	1	0	1	1	1	0	1	0	0		0.6
		forward RNA	0	0	1	0	0	0	1	0	0	1
			0.359083	0.48047	0.234809	0.399457	0.387905	0.982098	0.0753001	0.815872	0.181693	0.00553801
			0.395189	0.297367	0.570853	0.697315	0.507667	0.24013	0.483118	0.259682	0.195117	0.652245
		Does initiation occur?	1	1	1	0	1	1	1	1	0	1
331		reverse RNA	1	1	1	0	0	0	1	1	0	1		0.6
		forward RNA	0	0	0	0	1	1	0	0	0	0
			0.89279	0.461519	0.308346	0.110097	0.217652	0.29759	0.672652	0.925924	0.559079	0.834452
			0.615095	0.835373	0.713264	0.0403485	0.244292	0.414986	0.606687	0.348053	0.16382	0.959927
		Does initiation occur?	1	1	1	1	1	1	1	0	1	1
332		reverse RNA	1	0	0	1	1	1	0	0	1	0		0.5
		forward RNA	0	1	1	0	0	0	1	0	0	1
			0.407555	0.0415855	0.0558663	0.447876	0.588722	0.813165	0.273635	0.917765	0.734566	0.0451138
			0.677859	0.570776	0.55181	0.94624	0.58477	0.86648	0.901615	0.174719	0.441455	0.812781
		Does initiation occur?	0	0	1	1	1	1	1	0	0	0
333		reverse RNA	0	0	1	1	1	0	0	0	0	0		0.3
		forward RNA	0	0	0	0	0	1	1	0	0	0
			0.00743537	0.963511	0.70555	0.435705	0.3962	0.130768	0.169359	0.895262	0.123493	0.98016
			0.188141	0.173949	0.595841	0.688065	0.851427	0.690168	0.856905	0.0739705	0.100613	0.0505924
		Does initiation occur?	0	0	1	0	0	1	0	1	1	1
334		reverse RNA	0	0	1	0	0	1	0	0	0	0		0.2
		forward RNA	0	0	0	0	0	0	0	1	1	1
			0.804059	0.193033	0.64974	0.364268	0.11731	0.721224	0.674454	0.171566	0.295566	0.254047
			0.0870865	0.0554661	0.781858	0.198035	0.0636927	0.50495	0.0643683	0.415746	0.231321	0.392711
		Does initiation occur?	1	1	1	1	1	1	0	1	1	1
335		reverse RNA	1	1	1	1	1	1	0	1	0	1		0.8
		forward RNA	0	0	0	0	0	0	0	0	1	0
			0.689793	0.362622	0.780602	0.837281	0.637803	0.433352	0.469502	0.873328	0.248921	0.420176
			0.59939	0.39269	0.868434	0.873422	0.209553	0.74584	0.119087	0.464949	0.759952	0.967648
		Does initiation occur?	1	1	1	1	1	1	1	1	1	1
336		reverse RNA	1	1	0	0	1	1	0	1	0	1		0.6
		forward RNA	0	0	1	1	0	0	1	0	1	0
			0.378097	0.887591	0.138729	0.184747	0.386318	0.503555	0.235074	0.341351	0.142702	0.346195
			0.980203	0.228161	0.73085	0.822948	0.750654	0.317867	0.350022	0.652135	0.769876	0.263745
		Does initiation occur?	1	1	1	1	0	0	1	1	1	1
337		reverse RNA	0	1	1	1	0	0	1	0	1	1		0.6
		forward RNA	1	0	0	0	0	0	0	1	0	0
			0.282195	0.754097	0.85582	0.507859	0.433601	0.52956	0.409356	0.169124	0.52636	0.507224
			0.60986	0.850868	0.287981	0.546448	0.0534104	0.156312	0.769823	0.689237	0.220304	0.261844
		Does initiation occur?	1	1	0	1	1	1	1	0	1	1
338		reverse RNA	1	0	0	0	1	0	1	0	1	1		0.5
		forward RNA	0	1	0	1	0	1	0	0	0	0
			0.822	0.0963872	0.034201	0.0488171	0.980748	0.274522	0.571074	0.64321	0.587075	0.721055
			0.637451	0.504449	0.0379814	0.508386	0.751789	0.268006	0.326137	0.0565868	0.960755	0.773458
		Does initiation occur?	1	1	1	1	0	0	1	1	0	1
339		reverse RNA	0	1	1	1	0	0	1	1	0	1		0.6
		forward RNA	1	0	0	0	0	0	0	0	0	0
			0.0123081	0.792444	0.934195	0.379856	0.897283	0.775437	0.644404	0.751285	0.528897	0.708772
			0.797563	0.975445	0.657446	0.632258	0.117369	0.0539416	0.476164	0.214414	0.17511	0.526597
		Does initiation occur?	0	1	1	0	1	1	1	1	1	1
340		reverse RNA	0	1	1	0	1	1	0	1	1	0		0.6
		forward RNA	0	0	0	0	0	0	1	0	0	1
			0.416524	0.368599	0.777899	0.91678	0.69138	0.416095	0.137276	0.473552	0.358467	0.132549
			0.0259301	0.616648	0.960025	0.13609	0.832467	0.570044	0.411664	0.793632	0.634147	0.793947
		Does initiation occur?	1	0	1	1	1	1	1	0	1	1
341		reverse RNA	1	0	0	1	1	1	1	0	1	1		0.7
		forward RNA	0	0	1	0	0	0	0	0	0	0
			0.819383	0.493228	0.135465	0.976772	0.654833	0.37575	0.57697	0.0777876	0.361875	0.571073
			0.784772	0.0631571	0.526565	0.335148	0.869364	0.643496	0.648329	0.102172	0.946518	0.928461
		Does initiation occur?	1	1	1	0	1	0	1	1	1	1
342		reverse RNA	1	0	1	0	1	0	1	1	1	1		0.7
		forward RNA	0	1	0	0	0	0	0	0	0	0
			0.398323	0.114494	0.59846	0.394114	0.586285	0.471926	0.852496	0.992727	0.88173	0.73036
			0.261799	0.42242	0.961576	0.127958	0.451081	0.0647566	0.623638	0.67024	0.574965	0.469209
		Does initiation occur?	1	1	1	1	1	1	1	1	1	1
343		reverse RNA	1	0	1	0	1	1	1	1	1	1		0.8
		forward RNA	0	1	0	1	0	0	0	0	0	0
			0.741808	0.0601507	0.863614	0.0912239	0.334237	0.514549	0.481629	0.845769	0.490618	0.910321
			0.375065	0.77952	0.687536	0.4556	0.243566	0.78888	0.607398	0.383054	0.888384	0.729156
		Does initiation occur?	1	1	1	1	1	0	0	1	0	1
344		reverse RNA	1	1	0	1	0	0	0	1	0	1		0.5
		forward RNA	0	0	1	0	1	0	0	0	0	0
			0.801307	0.906078	0.269344	0.767164	0.157192	0.486587	0.0505915	0.576578	0.204204	0.458178
			0.946586	0.292909	0.21101	0.24597	0.843973	0.181207	0.185555	0.66263	0.000122323	0.59122
		Does initiation occur?	0	1	1	1	0	1	1	1	1	1
345		reverse RNA	0	1	1	1	0	0	1	0	1	1		0.6
		forward RNA	0	0	0	0	0	1	0	1	0	0
			0.346009	0.889769	0.808562	0.739538	0.331245	0.157218	0.814014	0.24792	0.617	0.957556
			0.0385361	0.313356	0.547733	0.294792	0.180575	0.610253	0.824792	0.67709	0.639283	0.548736
		Does initiation occur?	1	1	0	0	1	1	1	1	1	0
346		reverse RNA	1	1	0	0	0	0	1	0	1	0		0.4
		forward RNA	0	0	0	0	1	1	0	1	0	0
			0.833157	0.767257	0.72479	0.905512	0.147809	0.176619	0.303826	0.28816	0.339733	0.663708
			0.96091	0.449996	0.0317087	0.156647	0.654025	0.784011	0.415141	0.217496	0.308636	0.105688
		Does initiation occur?	1	1	0	0	1	1	1	1	1	1
347		reverse RNA	1	1	0	0	1	1	1	0	0	1		0.6
		forward RNA	0	0	0	0	0	0	0	1	1	0
			0.842151	0.335214	0.171572	0.570896	0.99155	0.560249	0.885613	0.124042	0.147397	0.908218
			0.61078	0.780064	0.165769	0.0817824	0.789059	0.392569	0.801222	0.8278	0.926669	0.339514
		Does initiation occur?	1	1	1	1	1	1	1	1	1	1
348		reverse RNA	1	1	1	1	0	0	1	1	0	1		0.7
		forward RNA	0	0	0	0	1	1	0	0	1	0
			0.810546	0.428082	0.476997	0.365965	0.199171	0.0955257	0.937376	0.320716	0.0721289	0.576064
			0.277026	0.924563	0.856795	0.465485	0.729877	0.813476	0.973275	0.834045	0.26059	0.302469
		Does initiation occur?	1	1	1	1	1	1	1	1	1	1
349		reverse RNA	1	0	0	0	0	0	1	1	1	1		0.5
		forward RNA	0	1	1	1	1	1	0	0	0	0
			0.508631	0.224644	0.185194	0.174082	0.0216064	0.0554723	0.609445	0.481662	0.387424	0.474049
			0.271627	0.738406	0.814353	0.296545	0.33781	0.816754	0.386312	0.944074	0.810027	0.720216
		Does initiation occur?	1	0	1	1	0	1	1	1	1	1
350		reverse RNA	1	0	0	1	0	1	1	0	1	0		0.5
		forward RNA	0	0	1	0	0	0	0	1	0	1
			0.758362	0.0651584	0.072257	0.501501	0.324838	0.956245	0.762712	0.140909	0.428393	0.0728998
			0.84103	0.146467	0.594693	0.491757	0.0174106	0.605633	0.257198	0.782984	0.598039	0.268526
		Does initiation occur?	1	1	1	0	1	0	0	1	1	0
351		reverse RNA	1	1	0	0	1	0	0	0	1	0		0.4
		forward RNA	0	0	1	0	0	0	0	1	0	0
			0.552074	0.928619	0.0623446	0.424898	0.879927	0.834653	0.172037	0.127757	0.575334	0.748023
			0.321344	0.693804	0.805484	0.0701063	0.411767	0.0107346	0.143568	0.447844	0.502024	0.0271621
		Does initiation occur?	1	1	1	1	1	1	1	1	1	0
352		reverse RNA	0	1	1	0	0	0	0	0	1	0		0.3
		forward RNA	1	0	0	1	1	1	1	1	0	0
			0.0722744	0.680036	0.682179	0.000813177	0.0996892	0.0395041	0.141619	0.0216051	0.677436	0.00928339
			0.630597	0.875015	0.823448	0.277476	0.65333	0.44306	0.649305	0.429276	0.232156	0.00984578
		Does initiation occur?	1	0	1	1	0	1	1	1	1	1
353		reverse RNA	1	0	1	1	0	1	1	1	1	1		0.8
		forward RNA	0	0	0	0	0	0	0	0	0	0
			0.755858	0.637737	0.414653	0.701704	0.943381	0.350521	0.948637	0.363745	0.425291	0.936539
			0.843095	0.170123	0.352437	0.275382	0.141312	0.380712	0.834132	0.541655	0.830936	0.215126
		Does initiation occur?	0	1	1	1	1	0	1	1	1	1
354		reverse RNA	0	1	1	0	0	0	1	1	1	1		0.6
		forward RNA	0	0	0	1	1	0	0	0	0	0
			0.981788	0.777007	0.767667	0.299162	0.275925	0.788072	0.973049	0.813324	0.756569	0.394743
			0.0133902	0.33784	0.669563	0.802227	0.326427	0.129099	0.390839	0.763866	0.230916	0.941536
		Does initiation occur?	1	1	1	1	1	1	1	1	0	0
355		reverse RNA	1	1	1	1	1	1	1	1	0	0		0.8
		forward RNA	0	0	0	0	0	0	0	0	0	0
			0.783962	0.807325	0.412211	0.444443	0.323027	0.579533	0.623208	0.70515	0.958249	0.810214
			0.518076	0.504468	0.600845	0.483296	0.659937	0.247598	0.836283	0.243542	0.132454	0.159579
		Does initiation occur?	1	1	1	0	1	1	1	1	1	1
356		reverse RNA	0	1	0	0	1	1	1	1	1	1		0.7
		forward RNA	1	0	1	0	0	0	0	0	0	0
			0.0165569	0.682595	0.147957	0.369327	0.847387	0.666	0.323412	0.565965	0.645651	0.819227
			0.983406	0.888005	0.320341	0.018682	0.380882	0.459911	0.511743	0.472745	0.409667	0.964546
		Does initiation occur?	0	0	0	1	1	1	1	1	1	0
357		reverse RNA	0	0	0	1	1	1	0	1	1	0		0.5
		forward RNA	0	0	0	0	0	0	1	0	0	0
			0.329029	0.605967	0.267998	0.918416	0.997181	0.767494	0.0963152	0.868209	0.456618	0.0632989
			0.104709	0.0423195	0.0969752	0.27204	0.506292	0.527765	0.716347	0.668127	0.465994	0.171961
		Does initiation occur?	1	1	1	1	1	0	1	1	0	1
358		reverse RNA	0	1	0	0	1	0	1	0	0	0		0.3
		forward RNA	1	0	1	1	0	0	0	1	0	1
			0.129118	0.356511	0.0382826	0.276937	0.561616	0.800404	0.870374	0.0743607	0.449004	0.0847195
			0.432509	0.746723	0.933209	0.808855	0.911737	0.0526019	0.730147	0.539075	0.13375	0.705118
		Does initiation occur?	1	1	1	1	1	1	1	1	1	1
359		reverse RNA	0	1	1	1	0	1	0	0	1	0		0.5
		forward RNA	1	0	0	0	1	0	1	1	0	1
			0.28385	0.791897	0.46679	0.489851	0.144209	0.456182	0.111338	0.151714	0.418116	0.0886384
			0.860848	0.67669	0.981395	0.260972	0.926198	0.81414	0.431544	0.697643	0.559701	0.817614
		Does initiation occur?	1	1	1	1	1	0	1	1	1	1
360		reverse RNA	1	0	1	1	1	0	1	0	1	0		0.6
		forward RNA	0	1	0	0	0	0	0	1	0	1
			0.483747	0.0894944	0.466035	0.766838	0.54619	0.386703	0.9855	0.127745	0.988329	0.160119
			0.534868	0.338083	0.860611	0.32456	0.636646	0.089162	0.254851	0.491908	0.777871	0.569378
		Does initiation occur?	1	0	1	1	0	0	1	0	1	0
361		reverse RNA	1	0	0	0	0	0	1	0	1	0		0.3
		forward RNA	0	0	1	1	0	0	0	0	0	0
			0.979211	0.527894	0.270827	0.089732	0.75797	0.745535	0.539232	0.894794	0.912329	0.0111922
			0.276356	0.154803	0.976946	0.756412	0.0991087	0.08452	0.485143	0.127208	0.43548	0.0760866
		Does initiation occur?	0	1	0	1	1	1	0	1	1	0
362		reverse RNA	0	1	0	1	1	1	0	0	1	0		0.5
		forward RNA	0	0	0	0	0	0	0	1	0	0
			0.814544	0.325844	0.832338	0.591453	0.859676	0.388653	0.365677	0.174864	0.836008	0.303939
			0.0349276	0.52592	0.0794547	0.333165	0.83518	0.983014	0.00241118	0.862531	0.278181	0.133616
		Does initiation occur?	0	1	0	1	0	1	1	1	0	1
363		reverse RNA	0	1	0	1	0	1	1	1	0	1		0.6
		forward RNA	0	0	0	0	0	0	0	0	0	0
			0.498769	0.332623	0.50754	0.987628	0.55958	0.316314	0.531802	0.973164	0.688348	0.4304
			0.0539356	0.988451	0.0142447	0.252533	0.0204893	0.751256	0.441969	0.97782	0.00621148	0.293766
		Does initiation occur?	1	1	1	1	1	1	1	1	0	1
364		reverse RNA	1	1	0	0	1	1	1	0	0	1		0.6
		forward RNA	0	0	1	1	0	0	0	1	0	0
			0.937582	0.469989	0.209816	0.287501	0.88119	0.892308	0.472026	0.249536	0.172246	0.905981
			0.258771	0.324553	0.874102	0.876184	0.917925	0.93586	0.830455	0.437497	0.0214594	0.341199
		Does initiation occur?	1	1	1	1	1	1	1	0	1	1
365		reverse RNA	1	1	0	1	0	0	1	0	0	1		0.5
		forward RNA	0	0	1	0	1	1	0	0	1	0
			0.852541	0.924652	0.119534	0.567304	0.137187	0.0646837	0.981929	0.910777	0.293049	0.47068
			0.74807	0.695368	0.33291	0.529057	0.708126	0.809569	0.807356	0.147845	0.279704	0.923377
		Does initiation occur?	1	1	1	1	1	1	1	0	0	1
366		reverse RNA	0	1	1	1	0	1	1	0	0	1		0.6
		forward RNA	1	0	0	0	1	0	0	0	0	0
			0.154079	0.431409	0.686585	0.702396	0.0659796	0.418517	0.691067	0.396186	0.746205	0.336328
			0.727162	0.988715	0.441807	0.550339	0.645799	0.44861	0.37068	0.109681	0.0157783	0.274057
		Does initiation occur?	1	1	1	0	1	1	0	1	1	0
367		reverse RNA	1	1	0	0	1	1	0	1	1	0		0.6
		forward RNA	0	0	1	0	0	0	0	0	0	0
			0.365787	0.637806	0.284275	0.191713	0.3135	0.780429	0.108757	0.478408	0.311094	0.634815
			0.525695	0.230356	0.727517	0.120044	0.809086	0.39351	0.1422	0.991894	0.517287	0.170884
		Does initiation occur?	1	1	1	1	1	1	1	1	1	1
368		reverse RNA	0	1	1	0	1	0	1	1	0	1		0.6
		forward RNA	1	0	0	1	0	1	0	0	1	0
			0.176738	0.838955	0.844821	0.191062	0.421369	0.217332	0.406028	0.340234	0.0693326	0.913922
			0.928206	0.990012	0.8091	0.286187	0.258985	0.595329	0.38155	0.588407	0.732901	0.690162
		Does initiation occur?	1	1	1	1	1	1	0	0	1	1
369		reverse RNA	0	1	1	1	0	0	0	0	1	0		0.4
		forward RNA	1	0	0	0	1	1	0	0	0	1
			0.061651	0.815926	0.486249	0.65748	0.193825	0.207866	0.277634	0.110871	0.446158	0.16746
			0.95306	0.544114	0.406015	0.901838	0.260311	0.462752	0.0861947	0.0504757	0.412729	0.861238
		Does initiation occur?	1	1	0	1	1	1	1	1	1	1
370		reverse RNA	1	1	0	1	0	1	0	1	1	1		0.7
		forward RNA	0	0	0	0	1	0	1	0	0	0
			0.830489	0.826843	0.62765	0.584805	0.0464119	0.646945	0.113448	0.935702	0.719094	0.807928
			0.470222	0.911806	0.155022	0.364351	0.865375	0.716143	0.929135	0.480056	0.201286	0.749513
		Does initiation occur?	0	1	0	1	0	0	0	1	1	1
371		reverse RNA	0	0	0	0	0	0	0	1	0	1		0.2
		forward RNA	0	1	0	1	0	0	0	0	1	0
			0.0120112	0.0176325	0.643544	0.0429852	0.585173	0.106553	0.43266	0.624829	0.0919728	0.48591
			0.139836	0.363023	0.0709442	0.335195	0.134462	0.146761	0.0607538	0.279438	0.706136	0.808869
		Does initiation occur?	0	1	1	1	1	1	1	0	1	0
372		reverse RNA	0	1	0	0	1	1	0	0	1	0		0.4
		forward RNA	0	0	1	1	0	0	1	0	0	0
			0.694614	0.311935	0.0930172	0.0532264	0.71508	0.785837	0.168014	0.103298	0.681365	0.942136
			0.119485	0.505723	0.556709	0.986044	0.560782	0.714779	0.711742	0.0137234	0.968605	0.112545
		Does initiation occur?	0	0	1	1	1	1	1	0	1	1
373		reverse RNA	0	0	1	1	1	1	0	0	1	1		0.6
		forward RNA	0	0	0	0	0	0	1	0	0	0
			0.413504	0.540927	0.384238	0.477826	0.746073	0.784242	0.234523	0.903728	0.98734	0.419343
			0.187318	0.0714267	0.716946	0.365426	0.369927	0.49909	0.227942	0.0388684	0.27317	0.555266
		Does initiation occur?	1	0	1	1	1	1	1	1	1	0
374		reverse RNA	1	0	0	1	1	1	1	1	0	0		0.6
		forward RNA	0	0	1	0	0	0	0	0	1	0
			0.632245	0.488855	0.294777	0.372611	0.922637	0.808047	0.373381	0.729969	0.00979847	0.714228
			0.733442	0.123769	0.692959	0.916376	0.704618	0.759669	0.80696	0.948705	0.758957	0.0433292
		Does initiation occur?	1	0	1	0	1	0	1	1	0	0
375		reverse RNA	1	0	1	0	1	0	1	1	0	0		0.5
		forward RNA	0	0	0	0	0	0	0	0	0	0
			0.39029	0.51165	0.454447	0.319627	0.824048	0.445587	0.328359	0.45595	0.266993	0.511135
			0.441395	0.149086	0.793186	0.108567	0.500699	0.0192999	0.969406	0.630602	0.129826	0.125993
		Does initiation occur?	1	1	1	1	0	1	1	1	1	1
376		reverse RNA	1	1	0	0	0	1	1	0	0	1		0.5
		forward RNA	0	0	1	1	0	0	0	1	1	0
			0.877545	0.73426	0.28281	0.244635	0.893945	0.884111	0.982514	0.146103	0.00313106	0.563173
			0.834371	0.414426	0.772484	0.819457	0.187456	0.972072	0.978285	0.415335	0.317362	0.205734
		Does initiation occur?	1	0	1	1	1	0	1	0	1	0
377		reverse RNA	1	0	1	0	1	0	1	0	0	0		0.4
		forward RNA	0	0	0	1	0	0	0	0	1	0
			0.461586	0.47181	0.365069	0.212963	0.589305	0.711438	0.447901	0.366366	0.128012	0.531685
			0.276076	0.126385	0.373393	0.910137	0.653171	0.0234932	0.413917	0.163466	0.995088	0.0865406
		Does initiation occur?	1	1	0	1	0	1	1	1	0	0
378		reverse RNA	0	1	0	0	0	0	1	1	0	0		0.3
		forward RNA	1	0	0	1	0	1	0	0	0	0
			0.0941244	0.390452	0.324722	0.23053	0.00575689	0.11755	0.738831	0.662392	0.837578	0.579715
			0.955869	0.912914	0.177493	0.775483	0.117749	0.721928	0.856048	0.359619	0.035588	0.166113
		Does initiation occur?	1	1	1	1	1	0	1	0	1	1
379		reverse RNA	1	0	1	1	1	0	1	0	1	1		0.7
		forward RNA	0	1	0	0	0	0	0	0	0	0
			0.527337	0.227273	0.347158	0.804736	0.327472	0.111859	0.404339	0.127623	0.928823	0.4456
			0.629256	0.719496	0.806583	0.909603	0.89667	0.0717101	0.729724	0.0881819	0.640134	0.468556
		Does initiation occur?	1	1	1	1	1	0	1	0	1	1
380		reverse RNA	0	0	1	0	0	0	1	0	1	1		0.4
		forward RNA	1	1	0	1	1	0	0	0	0	0
			0.0681562	0.178233	0.398549	0.127407	0.247529	0.349258	0.816367	0.0274677	0.968516	0.809783
			0.815943	0.983447	0.48567	0.620576	0.750673	0.137241	0.486705	0.0704759	0.808597	0.902695
		Does initiation occur?	1	1	1	1	0	1	1	0	1	1
381		reverse RNA	1	1	0	1	0	0	1	0	0	1		0.5
		forward RNA	0	0	1	0	0	1	0	0	1	0
			0.525547	0.703057	0.195983	0.533946	0.655103	0.230444	0.56318	0.343269	0.161755	0.417368
			0.762781	0.829603	0.310694	0.838123	0.11246	0.461117	0.581102	0.1319	0.227603	0.398001
		Does initiation occur?	0	1	0	0	1	1	1	0	1	1
382		reverse RNA	0	1	0	0	0	1	0	0	0	1		0.3
		forward RNA	0	0	0	0	1	0	1	0	1	0
			0.291297	0.760364	0.954537	0.781071	0.0524976	0.478368	0.0462979	0.833908	0.0680669	0.532498
			0.155196	0.959197	0.00232088	0.062188	0.663074	0.522859	0.771935	0.114841	0.447365	0.880846
		Does initiation occur?	1	1	1	1	1	1	0	1	0	1
383		reverse RNA	1	1	1	1	1	1	0	1	0	1		0.8
		forward RNA	0	0	0	0	0	0	0	0	0	0
			0.953498	0.63506	0.84535	0.943054	0.712039	0.362584	0.80096	0.862227	0.310525	0.721215
			0.952967	0.310411	0.249697	0.392336	0.882301	0.54164	0.0332601	0.492915	0.0998415	0.627884
		Does initiation occur?	1	0	1	1	1	0	1	1	1	1
384		reverse RNA	1	0	0	0	1	0	0	1	1	0		0.4
		forward RNA	0	0	1	1	0	0	1	0	0	1
			0.53462	0.522527	0.0982276	0.26452	0.939173	0.78018	0.133923	0.988726	0.421452	0.0927719
			0.266426	0.166283	0.437952	0.299084	0.973029	0.0792668	0.565612	0.432995	0.351209	0.350746
		Does initiation occur?	1	0	1	1	1	1	0	0	1	1
385		reverse RNA	0	0	0	1	1	1	0	0	0	0		0.3
		forward RNA	1	0	1	0	0	0	0	0	1	1
			0.204479	0.214582	0.235551	0.540344	0.316135	0.813768	0.970827	0.250571	0.050614	0.0578768
			0.895759	0.0882507	0.3402	0.317725	0.383646	0.79753	0.120514	0.121338	0.71632	0.976938
		Does initiation occur?	1	1	1	0	1	1	1	1	1	1
386		reverse RNA	1	1	1	0	0	1	1	1	1	1		0.8
		forward RNA	0	0	0	0	1	0	0	0	0	0
			0.398632	0.466754	0.732825	0.297482	0.0493663	0.383004	0.710057	0.80719	0.343297	0.517138
			0.818014	0.897705	0.29731	0.106149	0.915122	0.614645	0.767733	0.288139	0.563327	0.870027
		Does initiation occur?	1	1	1	1	1	1	1	0	1	0
387		reverse RNA	0	1	1	1	0	0	1	0	0	0		0.4
		forward RNA	1	0	0	0	1	1	0	0	1	0
			0.0451785	0.929987	0.978488	0.571642	0.167974	0.114001	0.536652	0.482656	0.242604	0.479911
			0.588143	0.839701	0.517991	0.917138	0.976308	0.401607	0.724612	0.110344	0.354834	0.0620419
		Does initiation occur?	1	1	1	1	1	1	0	1	1	1
388		reverse RNA	0	0	1	1	1	1	0	1	1	0		0.6
		forward RNA	1	1	0	0	0	0	0	0	0	1
			0.202298	0.0899467	0.644088	0.30928	0.392383	0.849483	0.380262	0.968919	0.788671	0.0047773
			0.334809	0.584953	0.554916	0.928334	0.501206	0.204029	0.0326406	0.853118	0.400215	0.535399
		Does initiation occur?	1	1	1	1	0	0	1	0	1	1
389		reverse RNA	0	1	1	0	0	0	1	0	1	1		0.5
		forward RNA	1	0	0	1	0	0	0	0	0	0
			0.112252	0.449113	0.436912	0.233681	0.516915	0.554427	0.763346	0.223764	0.964071	0.645241
			0.204196	0.67939	0.637462	0.735037	0.18055	0.149673	0.696435	0.00181463	0.567002	0.561285
		Does initiation occur?	1	1	1	1	1	1	1	1	1	0
390		reverse RNA	0	0	0	0	0	1	1	1	0	0		0.3
		forward RNA	1	1	1	1	1	0	0	0	1	0
			0.0492689	0.0709295	0.0298177	0.101234	0.0288809	0.314621	0.952651	0.943493	0.123341	0.95695
			0.264067	0.4303	0.569779	0.889388	0.675349	0.620468	0.712061	0.272494	0.827983	0.0946413
		Does initiation occur?	1	1	1	1	1	1	1	1	1	1
391		reverse RNA	0	1	0	1	0	0	1	1	1	1		0.6
		forward RNA	1	0	1	0	1	1	0	0	0	0
			0.250225	0.806419	0.146431	0.648976	0.289378	0.295681	0.62682	0.770623	0.495426	0.958276
			0.738739	0.616754	0.209173	0.902941	0.911188	0.726909	0.654414	0.897616	0.502736	0.632483
		Does initiation occur?	1	1	1	1	1	1	1	1	1	1
392		reverse RNA	1	0	1	1	0	1	1	1	1	1		0.8
		forward RNA	0	1	0	0	1	0	0	0	0	0
			0.764656	0.217748	0.643695	0.319495	0.0987292	0.93335	0.548785	0.766635	0.656314	0.483461
			0.549798	0.251802	0.698418	0.523097	0.771315	0.451067	0.977695	0.646243	0.422688	0.775755
		Does initiation occur?	0	1	1	0	1	1	1	1	0	0
393		reverse RNA	0	1	0	0	1	1	1	1	0	0		0.5
		forward RNA	0	0	1	0	0	0	0	0	0	0
			0.605882	0.941936	0.0569235	0.135885	0.354803	0.731159	0.915536	0.525492	0.442295	0.769149
			0.0769805	0.717946	0.591467	0.137447	0.638423	0.278218	0.809619	0.603572	0.0287244	0.0764834
		Does initiation occur?	0	1	1	1	1	0	1	1	1	1
394		reverse RNA	0	1	1	1	1	0	1	1	1	0		0.7
		forward RNA	0	0	0	0	0	0	0	0	0	1
			0.690171	0.394756	0.720665	0.615236	0.881348	0.887747	0.474522	0.481391	0.699944	0.19976
			0.0690337	0.772639	0.844776	0.393893	0.388456	0.169603	0.939421	0.567375	0.623604	0.835117
		Does initiation occur?	1	1	1	1	0	1	0	0	0	1
395		reverse RNA	1	1	1	0	0	0	0	0	0	0		0.3
		forward RNA	0	0	0	1	0	1	0	0	0	1
			0.858683	0.443333	0.711476	0.00920459	0.421426	0.0762064	0.598864	0.584622	0.371972	0.181833
			0.839353	0.987653	0.73905	0.566166	0.149628	0.703567	0.0651151	0.0198974	0.108292	0.823082
		Does initiation occur?	1	1	1	1	1	1	1	0	1	1
396		reverse RNA	1	1	1	1	1	1	1	0	1	1		0.9
		forward RNA	0	0	0	0	0	0	0	0	0	0
			0.657462	0.504771	0.618565	0.558818	0.316054	0.59497	0.601512	0.979766	0.497336	0.780184
			0.926513	0.201378	0.514796	0.697718	0.90742	0.851769	0.869514	0.116964	0.497793	0.353878
		Does initiation occur?	1	1	1	0	1	1	0	1	1	1
397		reverse RNA	1	0	0	0	0	1	0	1	1	1		0.5
		forward RNA	0	1	1	0	1	0	0	0	0	0
			0.938656	0.066877	0.0607422	0.386151	0.138855	0.753995	0.521056	0.453194	0.315527	0.714633
			0.845221	0.926113	0.530961	0.13019	0.895888	0.68615	0.187129	0.523518	0.871397	0.897298
		Does initiation occur?	1	0	1	1	1	0	1	1	1	1
398		reverse RNA	1	0	1	0	1	0	1	0	1	0		0.5
		forward RNA	0	0	0	1	0	0	0	1	0	1
			0.945345	0.948672	0.896094	0.255598	0.72448	0.356449	0.491915	0.0120293	0.969806	0.151109
			0.603164	0.143723	0.813994	0.452275	0.401593	0.118558	0.535573	0.92917	0.230909	0.414167
		Does initiation occur?	1	1	1	1	0	1	1	1	0	1
399		reverse RNA	1	1	1	1	0	1	1	0	0	1		0.7
		forward RNA	0	0	0	0	0	0	0	1	0	0
			0.516794	0.881751	0.640845	0.878881	0.126768	0.84562	0.945795	0.0419998	0.299536	0.815493
			0.43384	0.339901	0.981359	0.716935	0.0920054	0.436742	0.259216	0.570577	0.0565285	0.72476
		Does initiation occur?	1	1	1	1	1	0	1	1	0	1
400		reverse RNA	1	1	1	1	0	0	0	1	0	1		0.6
		forward RNA	0	0	0	0	1	0	1	0	0	0
[truncated: 3,002 more rows]

## Sheet: simulation results
				Forward RNA probability
hypothetical cell (1-1000)				0	0.1	0.2	0.3	0.4	0.5	0.6	0.7	0.8	0.9	1
	1			0.3	0.9	0.4	0.3	0.4	0.3	0.4	0.1	0	0	0
	2			0.4	0.8	0.6	0.4	0.5	0.1	0.2	0.2	0.4	0	0
	3			0.4	0.9	0.7	0.3	0.7	0.5	0.3	0.3	0.2	0.1	0
	4			0.4	0.7	0.8	0.8	0.6	0.5	0.1	0.1	0.3	0.1	0
	5			0.4	0.5	0.6	0.6	0.2	0.6	0.4	0.1	0.1	0.2	0
	6			0.4	0.7	0.6	0.8	0.3	0.3	0.5	0.2	0.3	0.1	0
	7			0.4	0.8	0.5	0.4	0.5	0.6	0.3	0.2	0.1	0.1	0
	8			0.4	1	0.4	0.3	0.4	0.5	0.3	0.2	0.1	0.4	0
	9			0.5	0.9	0.8	0.6	0.5	0.3	0.4	0.2	0.2	0.1	0
	10			0.5	0.6	0.8	0.8	0.6	0.6	0.2	0.1	0	0	0
	11			0.5	0.9	0.5	0.5	0.4	0.2	0.3	0.2	0	0.1	0
	12			0.5	0.8	0.8	0.5	0.4	0.4	0.5	0.1	0	0	0
	13			0.5	0.7	0.7	0.7	0.6	0.5	0.3	0.1	0	0	0
	14			0.5	0.9	0.7	0.6	0.5	0.4	0.5	0.4	0.1	0.1	0
	15			0.5	0.8	1	0.8	0.4	0.2	0.4	0.3	0.1	0.1	0
	16			0.5	0.7	0.8	0.5	0.6	0.6	0.2	0.1	0.1	0	0
	17			0.5	0.9	0.8	0.7	0.5	0.5	0.4	0.4	0.1	0.3	0
	18			0.5	0.7	0.4	0.4	0.5	0.6	0.3	0.4	0	0	0
	19			0.5	0.5	0.6	0.8	0.2	0.5	0.3	0.1	0.1	0	0
	20			0.5	0.9	0.6	0.7	0.7	0.3	0.4	0.1	0.6	0.2	0
	21			0.5	0.4	0.6	0.7	0.4	0.4	0.4	0.2	0.1	0.1	0
	22			0.5	0.6	0.8	0.4	0.7	0.5	0.5	0	0.2	0.1	0
	23			0.5	1	0.5	0.4	0.3	0.4	0.2	0.4	0.1	0	0
	24			0.5	0.9	0.4	0.5	0.5	0.4	0.3	0.5	0.2	0	0
	25			0.5	0.6	1	0.4	0.7	0.4	0.1	0.4	0.2	0	0
	26			0.5	0.7	0.7	0.5	0.4	0.3	0.3	0.1	0.2	0.1	0
	27			0.5	0.9	0.8	0.5	0.6	0.5	0.4	0.3	0.2	0	0
	28			0.5	0.9	0.8	0.6	0.5	0.4	0.2	0.3	0.1	0.1	0
	29			0.6	0.7	0.8	0.5	0.1	0.5	0.3	0.3	0.2	0	0
	30			0.6	0.8	0.3	0.2	0.6	0.5	0.3	0.1	0.3	0.1	0
	31			0.6	0.6	0.6	0.7	0.5	0.3	0.5	0.1	0.1	0	0
	32			0.6	0.7	0.6	0.8	0.4	0.9	0.1	0.4	0.3	0	0
	33			0.6	1	0.6	0.5	0.4	0.4	0.7	0.2	0	0	0
	34			0.6	0.7	0.5	0.4	0.5	0.5	0.2	0.3	0	0.1	0
	35			0.6	0.8	0.7	0.5	0.5	0.3	0.2	0.1	0.3	0.2	0
	36			0.6	0.6	1	0.5	0.6	0.5	0.2	0.2	0.2	0	0
	37			0.6	0.6	0.5	0.7	0.4	0.4	0.3	0.3	0.2	0	0
	38			0.6	0.8	0.7	0.7	0.4	0.6	0.2	0.3	0.1	0	0
	39			0.6	0.9	0.6	0.4	0.3	0.3	0.4	0.3	0.1	0.1	0
	40			0.6	0.8	0.7	0.6	0.4	0.6	0.6	0.2	0.1	0.1	0
	41			0.6	0.7	0.7	0.2	0.5	0.3	0.5	0.2	0.2	0.1	0
	42			0.6	0.8	0.4	0.4	0.6	0.6	0.5	0.4	0.3	0	0
	43			0.6	0.5	0.5	0.5	0.5	0.2	0.3	0.2	0.2	0.1	0
	44			0.6	1	0.7	0.5	0.7	0.3	0.1	0.1	0.2	0	0
	45			0.6	0.7	0.7	0.9	0.5	0.3	0.4	0.3	0.1	0	0
	46			0.6	0.6	0.8	0.6	0.3	0.6	0	0.4	0.1	0	0
	47			0.6	0.7	0.6	0.4	0.4	0.2	0.3	0.2	0.1	0.2	0
	48			0.6	1	0.5	0.7	0.7	0.5	0.3	0.4	0.3	0	0
	49			0.6	0.8	0.6	0.8	0.5	0.6	0.5	0.1	0.3	0.1	0
	50			0.6	0.6	0.8	0.5	0.4	0.4	0.1	0.2	0.1	0.1	0
	51			0.6	0.8	0.9	0.3	0.6	0.3	0.4	0.2	0.3	0.2	0
	52			0.6	0.7	0.8	0.5	0.5	0.4	0.4	0.1	0	0.1	0
	53			0.6	0.8	0.5	0.3	0.4	0.3	0.5	0	0.2	0.1	0
	54			0.6	1	0.8	0.4	0.5	0.2	0.4	0	0.1	0.1	0
	55			0.6	0.9	0.7	0.6	0.4	0.5	0.3	0.4	0.2	0.1	0
	56			0.6	0.5	0.7	0.5	0.6	0.3	0.3	0.2	0.2	0.2	0
	57			0.6	0.8	0.7	0.7	0.3	0.4	0.5	0.2	0.3	0.3	0
	58			0.6	0.5	0.9	0.5	0.4	0.4	0.5	0.4	0	0.1	0
	59			0.6	0.7	0.6	0.5	0.4	0.4	0.2	0	0.2	0.1	0
	60			0.6	0.7	0.6	0.6	0.3	0.5	0.3	0.1	0.1	0	0
	61			0.6	0.7	0.8	0.5	0.6	0.5	0.6	0.4	0	0	0
	62			0.6	0.9	0.6	0.4	0.5	0.3	0.3	0.2	0	0.2	0
	63			0.6	0.6	0.6	0.3	0.4	0.2	0.6	0.2	0.1	0	0
	64			0.6	0.7	0.7	0.5	0.5	0.4	0.2	0.3	0.3	0.2	0
	65			0.6	0.8	0.8	0.5	0.7	0.3	0.4	0.2	0.3	0.2	0
	66			0.6	0.7	0.8	0.8	0.4	0.3	0.2	0.2	0	0.1	0
	67			0.6	0.6	0.4	0.7	0.4	0.6	0.1	0	0.2	0	0
	68			0.6	0.6	0.6	0.8	0.5	0.3	0.2	0.2	0.1	0	0
	69			0.6	0.7	0.6	0.8	0.6	0.2	0.2	0	0.1	0.1	0
	70			0.6	0.8	0.7	0.7	0.4	0.4	0.2	0	0	0	0
	71			0.6	0.9	0.7	0.3	0.5	0.3	0.2	0.2	0.3	0.2	0
	72			0.6	0.7	0.4	0.6	0.6	0.2	0.1	0.2	0	0.1	0
	73			0.6	0.5	0.7	0.6	0.7	0.6	0.3	0.3	0.2	0.2	0
	74			0.6	0.6	0.4	0.8	0.5	0.3	0	0.3	0.2	0	0
	75			0.6	0.9	0.8	0.2	0.4	0.6	0.4	0.2	0.3	0.1	0
	76			0.6	0.5	0.6	0.4	0.7	0.4	0.4	0.1	0.1	0.1	0
	77			0.6	0.8	0.4	0.8	0.3	0.4	0.3	0.4	0.1	0.1	0
	78			0.6	0.8	0.5	0.6	0.4	0.2	0.3	0.2	0.1	0.1	0
	79			0.6	0.8	0.7	0.6	0.5	0.7	0.3	0.4	0.1	0	0
	80			0.6	0.9	0.6	0.5	0.3	0.3	0.1	0.1	0	0	0
	81			0.6	0.7	0.7	0.2	0.7	0.2	0.3	0.4	0.1	0.2	0
	82			0.6	0.5	0.9	0.4	0.2	0.2	0.4	0.2	0.3	0	0
	83			0.6	0.7	0.5	0.3	0.6	0.1	0.4	0.4	0.3	0	0
	84			0.6	0.5	0.3	0.6	0.3	0.1	0.1	0.3	0.3	0	0
	85			0.6	1	0.8	0.4	0.5	0.2	0.3	0.2	0.2	0	0
	86			0.6	0.7	0.8	0.5	0.3	0.7	0.1	0.4	0.2	0.1	0
	87			0.6	0.8	0.6	0.5	0.5	0.6	0.6	0.2	0.1	0	0
	88			0.6	0.6	0.8	0.5	0.6	0.3	0.3	0.3	0.3	0	0
	89			0.6	0.8	0.8	0.2	0.5	0.6	0.3	0.4	0.2	0	0
	90			0.6	0.9	0.7	0.7	0.4	0.3	0.4	0.2	0.1	0.1	0
	91			0.6	0.6	0.4	0.4	0.3	0.6	0.6	0	0.1	0.4	0
	92			0.6	0.8	0.7	0.2	0.4	0.3	0.4	0.1	0	0.2	0
	93			0.6	0.7	0.8	0.6	0.4	0.2	0.5	0.3	0.2	0.1	0
	94			0.6	0.8	0.9	0.7	0.7	0.2	0.2	0.4	0.2	0	0
	95			0.6	0.7	0.7	0.7	0.7	0.4	0.3	0.3	0.2	0.1	0
	96			0.6	0.7	0.7	0.5	0.5	0.3	0.4	0.4	0.1	0.1	0
	97			0.6	0.7	0.8	0.4	0.6	0.2	0.6	0.1	0.2	0	0
	98			0.6	0.8	0.4	0.6	0.4	0.7	0.4	0.2	0.2	0	0
	99			0.6	0.8	0.7	0.5	0.7	0.6	0.6	0.1	0.3	0.1	0
	100			0.6	0.7	0.8	0.7	0.6	0.3	0.3	0.3	0.3	0	0
	101			0.6	0.9	0.6	0.6	0.4	0.4	0.2	0.2	0.1	0	0
	102			0.6	0.8	0.7	0.6	0.5	0.2	0.1	0.1	0.3	0	0
	103			0.6	0.7	0.5	0.4	0.6	0.5	0.3	0.4	0	0	0
	104			0.6	0.5	0.5	0.5	0.5	0.5	0.3	0.2	0.1	0.1	0
	105			0.6	0.8	0.6	0.5	0.4	0.3	0.4	0.4	0	0	0
	106			0.6	0.9	0.6	0.7	0.6	0.2	0.1	0.2	0.1	0.1	0
	107			0.6	1	0.6	0.6	0.4	0.2	0.2	0.3	0.3	0.1	0
	108			0.6	0.7	0.7	0.2	0.5	0.4	0.5	0.5	0	0.1	0
	109			0.6	0.7	0.7	0.6	0.6	0.3	0.5	0.1	0.2	0.2	0
	110			0.6	0.8	0.6	0.3	0.4	0.4	0.2	0.3	0.1	0	0
	111			0.6	0.8	0.5	0.8	0.6	0.2	0.4	0.1	0.1	0.1	0
	112			0.6	0.7	0.7	0.6	0.4	0.2	0.1	0.3	0.3	0.1	0
	113			0.6	0.5	0.4	0.7	0.3	0.5	0.5	0.3	0.2	0.1	0
	114			0.6	0.8	0.7	0.6	0.4	0.5	0.4	0.5	0	0	0
	115			0.6	0.8	0.6	0.5	0.3	0.7	0.2	0.4	0.3	0	0
	116			0.6	0.7	0.5	0.6	0.6	0.5	0.5	0.1	0.2	0.1	0
	117			0.6	0.7	0.7	0.5	0.1	0.6	0.5	0.3	0	0	0
	118			0.6	0.8	0.4	0.4	0.4	0.4	0.4	0	0.1	0.1	0
	119			0.6	0.8	0.7	0.5	0.3	0.4	0.5	0.5	0.3	0	0
	120			0.7	0.7	0.8	0.5	0.6	0.5	0.3	0.5	0.2	0.1	0
	121			0.7	0.9	0.6	0.5	0.6	0.3	0.2	0.3	0.3	0	0
	122			0.7	0.7	0.8	0.5	0.6	0.7	0.6	0.1	0.1	0	0
	123			0.7	0.6	0.6	0.8	0.6	0.4	0.1	0.5	0.1	0.1	0
	124			0.7	0.7	0.7	0.6	0.7	0.3	0.3	0.3	0.2	0.1	0
	125			0.7	0.7	0.7	0.4	0.4	0.6	0.4	0.2	0.2	0.1	0
	126			0.7	0.8	0.8	0	0.4	0.4	0.4	0.3	0.3	0.1	0
	127			0.7	0.7	0.5	0.9	0.7	0.3	0.3	0.2	0.1	0	0
	128			0.7	1	0.6	0.5	0.6	0.2	0.2	0.1	0.2	0	0
	129			0.7	0.8	0.7	0.8	0.6	0.6	0.4	0.1	0.1	0.2	0
	130			0.7	0.8	0.4	0.7	0.1	0.5	0.1	0.1	0.2	0	0
	131			0.7	0.7	0.6	0.6	0.6	0.3	0.3	0.5	0.1	0.2	0
	132			0.7	0.7	0.3	0.4	0.5	0.3	0.3	0.4	0	0.3	0
	133			0.7	0.8	0.7	0.6	0.8	0.4	0.3	0.6	0.3	0	0
	134			0.7	0.8	0.8	0.7	0	0.4	0.2	0.1	0.3	0.1	0
	135			0.7	0.7	0.9	0.5	0.7	0.3	0.3	0.3	0.1	0	0
	136			0.7	0.6	0.5	0.3	0.5	0.5	0.2	0.3	0.1	0.1	0
	137			0.7	0.8	0.7	0.6	0.7	0.4	0	0.2	0.1	0	0
	138			0.7	0.9	0.7	0.2	0.5	0.4	0.2	0	0.3	0.1	0
	139			0.7	0.8	0.6	0.8	0.7	0.6	0.2	0.4	0.2	0.1	0
	140			0.7	0.7	0.4	0.3	0.7	0.7	0.3	0.5	0.1	0.1	0
	141			0.7	0.6	0.6	0.4	0.6	0.2	0.5	0.2	0.5	0	0
	142			0.7	0.9	0.5	0.6	0.3	0.5	0.3	0.5	0.2	0.1	0
	143			0.7	1	0.6	0.7	0.5	0.5	0.3	0.3	0	0	0
	144			0.7	0.8	0.6	0.4	0.5	0.4	0.4	0	0.1	0.1	0
	145			0.7	0.8	0.7	0.6	0.3	0.5	0.2	0.1	0.1	0.1	0
	146			0.7	0.6	0.6	0.4	0.5	0.3	0.3	0.3	0	0	0
	147			0.7	0.7	0.7	0.3	0.2	0.1	0.2	0.3	0.1	0	0
	148			0.7	0.8	0.8	0.8	0.6	0.3	0.3	0.1	0.1	0	0
	149			0.7	0.7	0.6	0.8	0.6	0.5	0.4	0.2	0.1	0.1	0
	150			0.7	0.5	0.7	0.6	0.4	0.4	0.2	0.4	0.1	0	0
	151			0.7	0.8	0.5	0.6	0.5	0.2	0.3	0.1	0.2	0.1	0
	152			0.7	0.7	0.8	0.8	0.3	0.5	0.3	0.2	0.1	0	0
	153			0.7	0.4	0.7	0.5	0.3	0.4	0.1	0.3	0.2	0.1	0
	154			0.7	0.9	0.4	0.5	0.5	0.2	0.2	0.2	0.1	0	0
	155			0.7	0.8	0.7	0.6	0.6	0.8	0.2	0.3	0.2	0	0
	156			0.7	0.6	1	0.6	0.5	0.6	0.2	0.2	0.1	0.1	0
	157			0.7	0.8	0.4	0.6	0.4	0.5	0.4	0	0.1	0.2	0
	158			0.7	0.5	0.8	0.6	0.6	0.3	0.3	0.3	0.2	0.3	0
	159			0.7	0.8	0.8	0.6	0.3	0.3	0.3	0.2	0.3	0.1	0
	160			0.7	0.7	0.5	0.7	0.2	0.3	0.3	0.1	0.3	0	0
	161			0.7	0.9	0.4	0.6	0.3	0.7	0.3	0.3	0	0.1	0
	162			0.7	0.8	0.6	0.6	0.7	0.6	0.2	0.1	0.2	0	0
	163			0.7	0.8	0.6	0.4	0.5	0.3	0.5	0.2	0.1	0.2	0
	164			0.7	0.9	0.1	0.8	0.3	0.2	0.4	0.3	0.1	0.1	0
	165			0.7	0.7	0.1	0.6	0.4	0.7	0.2	0.2	0.1	0	0
	166			0.7	0.7	0.8	0.7	0.6	0.3	0.4	0.2	0.3	0	0
	167			0.7	0.5	0.7	0.9	0.6	0.3	0.4	0.4	0.2	0.1	0
	168			0.7	0.8	0.7	0.4	0.6	0.4	0.1	0.2	0.1	0	0
	169			0.7	0.6	0.5	0.6	0.7	0.3	0.2	0.2	0.4	0	0
	170			0.7	0.9	0.7	0.6	0.5	0.5	0.4	0.1	0	0	0
	171			0.7	0.8	0.6	0.6	0.4	0.2	0.5	0.2	0.1	0.1	0
	172			0.7	0.8	0.7	0.5	0.4	0.2	0.2	0.4	0.1	0.1	0
	173			0.7	0.5	0.8	0.1	0.5	0.3	0.1	0.4	0	0	0
	174			0.7	0.7	0.8	0.3	0.5	0.4	0.6	0.2	0	0.1	0
	175			0.7	0.5	0.9	0.8	0.5	0.1	0.2	0.3	0.1	0	0
	176			0.7	0.6	0.6	0.6	0.6	0.5	0.4	0.3	0	0.1	0
	177			0.7	0.6	0.8	0.5	0.4	0.4	0.2	0.1	0.4	0.1	0
	178			0.7	0.4	0.8	0.7	0.1	0.4	0.3	0.2	0.3	0.3	0
	179			0.7	0.9	0.4	0.6	0.5	0.4	0.5	0.3	0.3	0.1	0
	180			0.7	0.8	0.5	0.7	0.8	0.4	0.4	0.2	0.1	0.1	0
	181			0.7	0.9	0.7	0.5	0.4	0.3	0.3	0.1	0.3	0	0
	182			0.7	0.5	0.6	0.6	0.2	0.3	0.4	0.1	0.3	0	0
	183			0.7	0.9	0.3	0.8	0.2	0.5	0.1	0.1	0.1	0.2	0
	184			0.7	0.7	0.6	0.6	0.3	0.4	0.1	0.4	0.4	0.1	0
	185			0.7	0.7	0.7	0.8	0.5	0.6	0	0.2	0.2	0.2	0
	186			0.7	0.8	0.8	0.4	0.4	0.3	0.2	0.1	0.1	0.1	0
	187			0.7	0.7	0.8	0.6	0.2	0.5	0.2	0.1	0.1	0.1	0
	188			0.7	0.4	0.5	0.6	0.3	0.4	0.4	0.2	0.2	0	0
	189			0.7	0.4	0.9	0.5	0.3	0.4	0.5	0	0.1	0	0
	190			0.7	0.7	0.7	0.5	0.4	0.3	0.4	0.2	0	0	0
	191			0.7	0.6	0.7	0.5	0.4	0.3	0.5	0.2	0.2	0	0
	192			0.7	0.8	0.7	0.8	0.5	0.3	0.3	0.1	0.2	0.1	0
	193			0.7	0.8	0.6	0.3	0.6	0.5	0.5	0.3	0.2	0.3	0
	194			0.7	0.8	0.7	0.8	0.8	0.6	0.3	0.1	0.5	0	0
	195			0.7	0.9	0.7	0.6	0.5	0.6	0.6	0.5	0	0	0
	196			0.7	0.6	0.7	0.8	0.3	0.4	0.2	0.3	0.3	0.1	0
	197			0.7	0.6	0.6	0.6	0.6	0.6	0.7	0.1	0.3	0	0
	198			0.7	0.9	0.9	0.4	0.5	0.2	0.3	0.4	0.2	0	0
	199			0.7	0.5	0.7	0.8	0.7	0.6	0.4	0.1	0.2	0	0
	200			0.7	0.7	0.5	0.6	0.3	0.3	0.3	0.1	0.2	0.4	0
	201			0.7	0.7	0.8	0.2	0.6	0.6	0.4	0.2	0.1	0	0
	202			0.7	0.7	0.7	0.5	0.5	0.3	0.3	0.3	0.2	0.1	0
	203			0.7	0.9	0.8	0.4	0.4	0.4	0.5	0.4	0.1	0	0
	204			0.7	0.7	0.6	0.8	0.8	0.3	0.4	0.2	0.2	0.1	0
	205			0.7	0.8	0.7	0.6	0.5	0.4	0.4	0.1	0.3	0	0
	206			0.7	0.8	0.8	0.4	0.5	0.4	0.3	0.4	0	0	0
	207			0.7	0.9	0.3	0.5	0.6	0.4	0.2	0.2	0.3	0	0
	208			0.7	0.6	0.6	0.6	0	0.3	0.4	0.2	0.2	0.1	0
	209			0.7	0.8	0.9	0.5	0.3	0.2	0.6	0.2	0	0.1	0
	210			0.7	0.7	0.6	0.6	0.4	0.3	0.1	0.2	0.2	0.1	0
	211			0.7	0.6	0.6	0.8	0.4	0.6	0.2	0.3	0.2	0	0
	212			0.7	0.9	0.6	0.4	0.7	0.4	0.3	0.5	0.3	0.2	0
	213			0.7	0.6	0.8	0.6	0.2	0.4	0.3	0.3	0.3	0.1	0
	214			0.7	0.5	0.8	0.6	0.8	0.5	0.2	0.1	0	0.1	0
	215			0.7	0.7	0.7	0.6	0.4	0.4	0.3	0.1	0.2	0.1	0
	216			0.7	0.8	0.5	0.6	0.3	0.5	0.5	0.4	0.2	0	0
	217			0.7	0.8	0.6	0.4	0.4	0.2	0.2	0.3	0.2	0.1	0
	218			0.7	0.9	0.7	0.7	0.4	0.4	0.1	0.6	0	0	0
	219			0.7	0.6	0.7	0.6	0.3	0.7	0.2	0.2	0.1	0.2	0
	220			0.7	0.7	0.5	0.8	0.5	0.4	0	0.2	0.2	0.1	0
	221			0.7	0.7	0.9	0.7	0.5	0.3	0.1	0.3	0.1	0	0
	222			0.7	0.8	0.4	0.5	0.4	0.6	0.3	0.3	0.3	0	0
	223			0.7	0.8	0.3	0.4	0.5	0.3	0.2	0.3	0.2	0.1	0
	224			0.7	0.8	0.4	0.3	0.5	0.4	0.4	0.1	0.3	0	0
	225			0.7	0.8	0.8	0.5	0.4	0.4	0.1	0.3	0	0.1	0
	226			0.7	0.8	0.5	0.5	0.2	0.3	0.4	0.3	0.5	0.1	0
	227			0.7	0.7	0.7	0.6	0.6	0.5	0.3	0.2	0	0.1	0
	228			0.7	0.7	0.7	0.6	0.5	0.5	0.1	0.3	0	0.4	0
	229			0.7	0.7	0.7	0.7	0.5	0.3	0.2	0.4	0.4	0.1	0
	230			0.7	0.8	0.7	0.7	0.5	0.5	0.4	0.2	0.3	0.3	0
	231			0.7	0.9	0.5	0.4	0.6	0.4	0.3	0.3	0.1	0	0
	232			0.7	0.7	0.6	0.5	0.3	0.3	0.1	0.4	0.2	0.2	0
	233			0.7	0.8	0.4	0.5	0.4	0.3	0.1	0.2	0.1	0	0
	234			0.7	0.4	0.5	0.6	0.7	0.6	0.2	0.3	0.3	0.1	0
	235			0.7	0.7	0.9	0.4	0.1	0.5	0.2	0.4	0.2	0.1	0
	236			0.7	0.9	0.6	0.5	0.4	0.5	0.4	0.4	0.2	0	0
	237			0.7	0.7	0.6	0.7	0.4	0.2	0.2	0.3	0.1	0	0
	238			0.7	0.5	0.5	0.5	0.8	0.3	0.3	0	0.3	0.2	0
	239			0.7	0.6	0.5	0.6	0.4	0.4	0	0.2	0.2	0.1	0
	240			0.7	0.7	0.7	0.7	0.5	0.4	0.2	0.2	0.1	0.2	0
	241			0.7	0.7	0.9	0.7	0.4	0.6	0.2	0.2	0.1	0.1	0
	242			0.7	0.7	0.5	0.4	0.4	0.3	0.1	0.2	0.3	0	0
	243			0.7	0.7	0.7	0.8	0.3	0.5	0.1	0.1	0.1	0	0
	244			0.7	0.8	0.8	0.7	0.6	0.5	0.4	0.3	0.1	0	0
	245			0.7	0.6	0.8	0.7	0.3	0.3	0.2	0.3	0.2	0.1	0
	246			0.7	0.5	0.7	0.4	0.3	0.3	0.5	0.5	0.1	0.1	0
	247			0.7	0.7	0.6	0.8	0.7	0.6	0.3	0.3	0.1	0.1	0
	248			0.7	0.7	0.7	0.5	0.7	0.2	0.3	0.2	0.2	0	0
	249			0.7	0.9	0.7	0.5	0.9	0.4	0.3	0.2	0.1	0.1	0
	250			0.7	0.8	0.5	0.7	0.4	0.7	0.3	0.2	0	0.1	0
	251			0.7	0.8	0.7	0.3	0.4	0.1	0.4	0.4	0.2	0	0
	252			0.7	0.6	0.5	0.7	0.4	0.6	0.4	0.2	0.2	0	0
	253			0.7	0.8	0.5	0.5	0.7	0.5	0.4	0.1	0.2	0.1	0
	254			0.7	0.9	0.9	0.6	0.6	0.1	0.2	0.3	0.1	0	0
	255			0.7	0.6	0.5	0.6	0.5	0.4	0.5	0	0.1	0	0
	256			0.7	0.8	0.6	0.7	0.5	0.6	0.5	0.1	0	0.2	0
	257			0.7	0.7	0.3	0.2	0.6	0.2	0.4	0.4	0.3	0.2	0
	258			0.7	0.7	0.6	0.5	0.4	0.6	0.4	0.4	0.2	0	0
	259			0.7	0.5	0.7	0.7	0.3	0.2	0.2	0.1	0.1	0.1	0
	260			0.7	0.7	0.6	0.8	0.4	0.2	0.4	0.2	0.1	0.1	0
	261			0.7	0.8	0.6	0.6	0.5	0.3	0.3	0.3	0.1	0.2	0
	262			0.7	0.9	0.5	0.5	0.1	0.5	0.5	0.2	0.3	0	0
	263			0.7	0.8	0.7	0.6	0.6	0.6	0.3	0.1	0.1	0	0
	264			0.7	0.5	0.6	0.4	0.2	0.4	0.3	0	0.3	0.1	0
	265			0.7	0.7	0.6	0.6	0.5	0.3	0.3	0.2	0	0.1	0
	266			0.7	1	0.7	0.6	0.8	0.5	0.3	0.2	0.2	0.3	0
	267			0.7	0.9	0.9	0.8	0.7	0.4	0.2	0.3	0.3	0	0
	268			0.7	0.9	0.6	0.4	0.7	0.3	0.3	0.1	0.4	0.1	0
	269			0.7	0.7	0.6	0.3	0.1	0.2	0.4	0.2	0.1	0	0
	270			0.7	0.6	0.5	0.5	0.7	0.2	0.2	0.3	0.1	0.1	0
	271			0.7	0.6	0.6	0.6	0.7	0.6	0.4	0.4	0.1	0	0
	272			0.7	0.6	0.8	0.6	0.2	0.6	0.3	0.1	0	0	0
	273			0.7	0.8	0.9	0.4	0.4	0.4	0.1	0.1	0.3	0.1	0
	274			0.7	0.7	0.3	0.7	0.7	0.4	0.4	0.2	0.2	0	0
	275			0.7	0.8	0.7	0.6	0.1	0.4	0.5	0	0.4	0.2	0
	276			0.7	0.8	0.5	0.6	0.2	0.2	0.7	0.3	0.2	0.1	0
	277			0.7	0.7	0.7	0.6	0.5	0.2	0.2	0.2	0.1	0	0
	278			0.7	0.8	0.6	0.6	0.5	0.2	0.6	0	0	0.1	0
	279			0.7	0.9	0.8	0.6	0.6	0.4	0.7	0.1	0.1	0	0
	280			0.7	0.7	0.5	0.4	0.6	0.5	0.3	0.1	0.3	0.1	0
	281			0.7	0.8	0.7	0.7	0.6	0.2	0.1	0.1	0.1	0	0
	282			0.7	0.7	1	0.7	0.5	0.3	0.2	0.2	0.1	0.1	0
	283			0.7	0.6	0.6	0.6	0.4	0.5	0.2	0.1	0.3	0	0
	284			0.7	0.9	0.8	0.5	0.6	0.4	0.4	0.3	0.4	0.2	0
	285			0.7	0.8	0.9	0.7	0.6	0.6	0.3	0.1	0.1	0.1	0
	286			0.7	0.7	0.8	0.4	0.8	0.4	0.3	0.2	0.3	0	0
	287			0.7	0.9	1	0.3	0.4	0.2	0.2	0.3	0	0	0
	288			0.7	0.6	0.7	0.4	0.5	0.6	0.3	0.4	0.3	0	0
	289			0.7	0.8	0.6	0.5	0.3	0.3	0.4	0.3	0	0	0
	290			0.7	0.7	0.8	0.6	0.8	0.5	0.2	0.3	0.2	0.2	0
	291			0.7	0.9	0.6	0.4	0.4	0.5	0.2	0.2	0.2	0	0
	292			0.7	0.7	0.7	0.5	0.4	0.2	0.2	0.4	0.4	0	0
	293			0.7	0.8	0.7	0.4	0.6	0.4	0.3	0.3	0.1	0.1	0
	294			0.7	0.7	0.7	0.7	0.4	0.4	0.3	0.5	0.2	0.1	0
	295			0.7	0.9	0.6	0.6	0.6	0.5	0.5	0.3	0.4	0.2	0
	296			0.7	0.7	0.6	0.7	0.3	0.3	0	0.2	0.1	0	0
	297			0.7	0.9	0.7	0.5	0.7	0.2	0.7	0.3	0.2	0.2	0
	298			0.7	0.3	0.7	0.4	0.6	0.5	0.3	0.2	0	0.1	0
	299			0.7	0.7	0.5	0.4	0.8	0.5	0.3	0.3	0.3	0	0
	300			0.7	0.8	0.6	0.6	0.4	0.2	0.3	0.3	0.1	0	0
	301			0.7	0.6	0.7	0.4	0.5	0.6	0.3	0.2	0.3	0	0
	302			0.7	0.8	0.4	0.6	0.4	0.2	0.4	0.5	0.2	0.1	0
	303			0.7	0.6	0.7	0.5	0.7	0.3	0.2	0.2	0	0	0
	304			0.7	0.5	0.5	0.5	0.5	0.3	0.5	0	0	0.2	0
	305			0.7	0.7	0.4	0.4	0.4	0.5	0.1	0.2	0	0.1	0
	306			0.7	0.6	0.7	0.7	0.5	0.5	0.2	0.4	0.2	0.2	0
	307			0.7	0.6	0.7	0.7	0.5	0.4	0.5	0	0.1	0	0
	308			0.7	0.9	0.9	0.5	0.4	0.4	0.5	0.4	0.2	0.1	0
	309			0.7	0.7	0.5	0.3	0.4	0.2	0.2	0.1	0.2	0	0
	310			0.8	0.8	0.8	0.7	0.4	0.4	0.6	0	0.4	0.1	0
	311			0.8	1	0.7	0.7	0.2	0.4	0.2	0.1	0.1	0	0
	312			0.8	0.6	0.7	0.4	0.5	0.3	0.5	0.1	0.4	0.2	0
	313			0.8	0.8	0.7	0.8	0.9	0.5	0.3	0.3	0.1	0.1	0
	314			0.8	0.5	0.4	0.6	0.2	0.3	0.2	0	0.3	0	0
	315			0.8	0.6	0.8	0.6	0.7	0.4	0.3	0.4	0.3	0.1	0
	316			0.8	0.9	0.6	0.7	0.3	0.5	0.2	0	0.3	0.1	0
	317			0.8	0.6	0.4	0.8	0.3	0.3	0.6	0.2	0.1	0.1	0
	318			0.8	0.9	0.9	0.6	0.4	0.3	0.2	0.3	0.2	0	0
	319			0.8	0.6	0.6	0.7	0.6	0.5	0.1	0.2	0.1	0.1	0
	320			0.8	0.8	0.5	0.7	0.4	0.6	0.2	0.4	0.1	0	0
	321			0.8	0.8	0.7	0.5	0.7	0.4	0.1	0.2	0.2	0	0
	322			0.8	0.6	0.7	0.4	0.2	0.5	0.3	0.2	0.2	0.1	0
	323			0.8	0.7	0.7	0.5	0.4	0.4	0.3	0.3	0.2	0	0
	324			0.8	0.9	0.7	0.2	0.7	0.2	0.3	0.1	0.2	0.1	0
	325			0.8	0.6	0.5	0.7	0.4	0.5	0.3	0.3	0.1	0.1	0
	326			0.8	0.5	0.5	0.7	0.7	0.2	0.3	0.3	0	0	0
	327			0.8	0.6	0.7	0.6	0.8	0.5	0.6	0.3	0.2	0.2	0
	328			0.8	0.9	0.4	0.3	0.4	0.5	0.2	0.2	0.3	0	0
	329			0.8	0.8	0.7	0.4	0.4	0.4	0.5	0.3	0.4	0	0
	330			0.8	0.8	0.7	0.5	0.5	0.6	0.3	0.3	0.2	0.3	0
	331			0.8	0.8	0.5	0.8	0.5	0.1	0.4	0.3	0.2	0	0
	332			0.8	0.8	0.6	0.5	0.4	0.6	0.5	0.4	0.3	0	0
	333			0.8	0.9	1	0.4	0.5	0.5	0.4	0.2	0.2	0.1	0
	334			0.8	0.8	0.7	0.7	0.5	0.2	0.1	0.4	0.1	0	0
	335			0.8	0.5	0.6	0.6	0.2	0.8	0.5	0.2	0	0	0
	336			0.8	0.8	0.6	0.8	0.5	0.2	0.4	0.1	0.3	0.1	0
	337			0.8	0.3	0.5	0.5	0.2	0.2	0.4	0.5	0.2	0	0
	338			0.8	0.8	0.7	0.5	0.7	0.4	0.5	0.2	0.3	0	0
	339			0.8	0.9	0.6	0.7	0.4	0.4	0.3	0.3	0.1	0.1	0
	340			0.8	0.7	0.5	0.5	0.4	0.4	0.4	0.4	0.1	0.2	0
	341			0.8	0.8	0.8	0.6	0.5	0.5	0.4	0.2	0.1	0.1	0
	342			0.8	0.6	0.6	0.5	0.4	0.5	0.3	0.3	0.1	0.3	0
	343			0.8	0.8	0.6	0.9	0.7	0.3	0.4	0.4	0.1	0	0
	344			0.8	0.9	0.8	0.5	0.2	0.2	0.5	0.3	0.2	0.1	0
	345			0.8	0.6	0.5	0.6	0.3	0.5	0.6	0.1	0.2	0	0
	346			0.8	0.8	0.7	0.7	0.4	0.4	0.2	0.2	0	0.1	0
	347			0.8	0.8	0.6	0.8	0.3	0.4	0.2	0.2	0	0.2	0
	348			0.8	0.7	0.6	0.4	0.5	0.4	0.2	0.3	0.1	0	0
	349			0.8	0.8	0.8	0.6	0.3	0.5	0.1	0.2	0	0	0
	350			0.8	0.7	0.6	0.8	0.7	0.5	0.3	0.2	0.2	0	0
	351			0.8	1	0.9	0.2	0.5	0.5	0.4	0.3	0.4	0	0
	352			0.8	0.7	0.6	0.8	0.3	0.4	0.1	0.1	0	0.1	0
	353			0.8	0.7	0.6	0.4	0.6	0.5	0.8	0.3	0.2	0.2	0
	354			0.8	0.5	0.6	0.2	0.8	0.2	0	0.3	0.1	0.2	0
	355			0.8	0.9	0.8	0.4	0.3	0.5	0.3	0.3	0.1	0	0
	356			0.8	0.7	0.7	0.7	0.5	0.6	0.4	0.2	0.2	0	0
	357			0.8	0.7	0.8	0.3	0.7	0.4	0.3	0	0.1	0.1	0
	358			0.8	0.7	0.8	0.5	0.3	0.3	0.4	0.3	0.3	0.1	0
	359			0.8	0.8	0.5	0.8	0.4	0.6	0.1	0.1	0.2	0.2	0
	360			0.8	0.8	0.5	0.8	0.7	0.5	0.4	0.2	0	0.1	0
	361			0.8	0.6	0.7	0.5	0.5	0.5	0.1	0	0.1	0.1	0
	362			0.8	0.7	0.5	0.9	0.3	0.6	0.3	0.2	0.3	0.1	0
	363			0.8	0.8	0.6	0.2	0.4	0.5	0.3	0.4	0.2	0.1	0
	364			0.8	0.9	0.6	0.5	0.4	0.3	0.2	0.4	0.1	0.1	0
	365			0.8	0.7	0.7	0.7	0.7	0.3	0.3	0.3	0.1	0.1	0
	366			0.8	0.7	0.8	0.7	0.7	0.1	0.5	0.4	0.2	0.1	0
	367			0.8	0.7	0.7	0.6	0.4	0.3	0.4	0.1	0	0	0
	368			0.8	0.6	0.4	0.5	0.5	0.2	0.4	0	0	0.1	0
	369			0.8	0.6	0.7	0.6	0.7	0.5	0.2	0.3	0.1	0	0
	370			0.8	0.6	0.5	0.5	0.6	0.4	0.2	0.2	0.2	0.1	0
	371			0.8	0.7	0.7	0.5	0.4	0.5	0.2	0.3	0.2	0	0
	372			0.8	0.6	0.7	0.9	0.4	0.7	0.3	0.3	0.4	0.1	0
	373			0.8	0.7	0.6	0.6	0.5	0.7	0.4	0.3	0.1	0.2	0
	374			0.8	0.6	0.7	0.7	0.6	0.6	0.6	0.2	0	0.2	0
	375			0.8	0.8	0.4	0.6	0.6	0.5	0.6	0.1	0.2	0	0
	376			0.8	0.7	0.7	0.6	0.5	0.6	0.5	0.4	0.1	0.2	0
	377			0.8	0.8	0.6	0.6	0.2	0.2	0.3	0.2	0.3	0	0
	378			0.8	0.6	0.8	0.6	0.5	0.3	0.4	0.3	0.1	0	0
	379			0.8	0.8	0.6	0.4	0.3	0.5	0.5	0.2	0.2	0	0
	380			0.8	0.8	0.9	0.7	0.6	0.6	0.4	0.1	0.1	0.1	0
	381			0.8	0.8	0.7	0.8	0.5	0.4	0	0	0.1	0	0
	382			0.8	0.7	0.4	0.6	0.7	0.5	0.4	0.5	0.2	0.1	0
	383			0.8	0.6	0.4	0.5	0.6	0.3	0.3	0.5	0.1	0	0
	384			0.8	0.9	0.5	0.7	0.3	0.4	0.3	0.3	0.2	0.1	0
	385			0.8	0.8	0.7	0.4	0.7	0.5	0.3	0.4	0.3	0	0
	386			0.8	0.5	0.6	0.8	0.4	0.2	0.5	0.2	0.1	0	0
	387			0.8	0.9	0.8	0.7	0.4	0.5	0.5	0.1	0.2	0	0
	388			0.8	0.9	0.8	0.7	0.4	0.4	0.3	0.2	0	0.2	0
	389			0.8	0.9	0.7	0.5	0.2	0.5	0.3	0.3	0.1	0.1	0
	390			0.8	0.8	0.7	0.5	0.5	0.4	0.4	0.2	0	0	0
	391			0.8	0.8	0.5	0.7	0.8	0.2	0.4	0.2	0	0.2	0
	392			0.8	0.8	0.6	0.4	0.3	0.2	0.5	0.2	0.1	0.1	0
	393			0.8	0.8	0.5	0.2	0.5	0.5	0.3	0.1	0.2	0.1	0
	394			0.8	0.8	0.9	0.8	0.2	0.4	0.2	0.4	0.4	0	0
	395			0.8	0.5	0.6	0.5	0.7	0.2	0.2	0.3	0.5	0.1	0
	396			0.8	0.7	0.7	0.5	0.4	0.7	0.5	0.1	0.5	0.1	0
	397			0.8	0.8	0.4	0.5	0.7	0.4	0.5	0.2	0.3	0.1	0
	398			0.8	0.5	0.7	0.4	0.5	0.2	0.2	0.2	0.1	0	0
	399			0.8	0.5	0.9	0.6	0.5	0.5	0.4	0.3	0	0	0
	400			0.8	0.9	0.8	0.7	0.6	0.4	0.4	0.3	0.4	0	0
	401			0.8	0.8	0.7	0.6	0.5	0.5	0.6	0.3	0.1	0.2	0
	402			0.8	0.7	0.7	0.7	0.5	0.5	0.4	0.3	0.1	0.2	0
	403			0.8	0.4	0.3	0.7	0.3	0.2	0.6	0.4	0	0.1	0
	404			0.8	0.6	0.8	0.8	0.5	0.6	0.4	0.1	0.2	0	0
	405			0.8	0.8	0.6	0.8	0.7	0.2	0.3	0	0.1	0.1	0
	406			0.8	1	0.5	0.5	0.5	0.6	0.2	0.3	0.2	0.4	0
	407			0.8	0.6	0.9	0.6	0.6	0.6	0	0.1	0	0	0
	408			0.8	0.7	0.7	0.7	0.6	0.3	0.2	0.3	0.2	0.2	0
	409			0.8	0.8	0.8	0.4	0.8	0.5	0.3	0.5	0.1	0.1	0
	410			0.8	0.8	0.5	0.8	0.3	0.4	0.4	0.2	0.2	0	0
	411			0.8	0.4	0.9	0.6	0.4	0.5	0.2	0.2	0.1	0	0
	412			0.8	1	0.6	0.9	0.4	0.4	0	0.3	0.3	0.1	0
	413			0.8	0.5	0.5	0.5	0.6	0.1	0.4	0.2	0.1	0.1	0
	414			0.8	0.7	0.8	0.7	0.4	0.3	0.1	0.1	0.2	0	0
	415			0.8	0.8	0.8	0.4	0.4	0.5	0.1	0.2	0.2	0	0
	416			0.8	0.8	0.6	0.3	0.3	0.2	0.1	0.2	0	0.1	0
	417			0.8	0.6	0.7	0.7	0.7	0.3	0.4	0.2	0.1	0.1	0
	418			0.8	0.9	0.6	0.6	0.7	0.5	0.2	0.3	0.3	0	0
	419			0.8	0.7	0.6	0.4	0.2	0.4	0.3	0.3	0.2	0.1	0
	420			0.8	0.8	0.3	0.3	0.7	0.6	0	0.1	0.1	0.1	0
	421			0.8	0.6	0.5	0.7	0.4	0.5	0.3	0.1	0.3	0	0
	422			0.8	0.8	0.4	0.6	0.4	0.5	0.2	0.4	0.3	0	0
	423			0.8	0.5	0.6	0.7	0.5	0.6	0.5	0.4	0.1	0	0
	424			0.8	0.9	0.5	0.6	0.6	0.2	0.4	0	0.1	0.4	0
	425			0.8	0.6	0.6	0.9	0.6	0.4	0.3	0.1	0.1	0.1	0
	426			0.8	0.6	0.5	0.4	0.6	0.5	0.3	0.1	0.2	0.1	0
	427			0.8	0.7	0.5	0.7	0.4	0.2	0.1	0.2	0.1	0	0
	428			0.8	1	0.7	0.5	0.7	0.3	0.5	0.3	0.1	0.2	0
	429			0.8	0.8	0.6	0.4	0.5	0.3	0.4	0.2	0.2	0.1	0
	430			0.8	0.9	0.6	0.4	0.5	0.4	0.3	0.2	0.1	0.4	0
	431			0.8	0.7	0.5	0.6	0.3	0.3	0.1	0.2	0.1	0	0
	432			0.8	0.5	0.7	0.8	0.5	0.6	0.4	0.2	0.1	0.2	0
	433			0.8	0.7	0.5	0.6	0.5	0.2	0.2	0.3	0.3	0	0
	434			0.8	0.6	0.7	0.6	0.6	0.7	0.4	0	0	0.1	0
	435			0.8	0.6	0.4	0.6	0.5	0.3	0.2	0.1	0	0	0
	436			0.8	0.9	0.8	0.7	0.4	0.6	0.3	0.5	0	0	0
	437			0.8	0.7	0.9	0.8	0.4	0.4	0.3	0.3	0.2	0	0
	438			0.8	0.8	0.8	0.6	0.4	0.4	0.7	0.1	0.1	0.2	0
	439			0.8	0.8	0.9	0.4	0.6	0.3	0.5	0.2	0.2	0.1	0
	440			0.8	0.6	0.6	0.6	0.3	0.5	0.4	0	0.1	0	0
	441			0.8	0.7	0.6	0.4	0.6	0.3	0.3	0.1	0.4	0.2	0
	442			0.8	0.6	0.5	0.6	0.7	0.3	0.6	0.3	0.1	0	0
	443			0.8	1	0.7	0.7	0.4	0.4	0.3	0.3	0	0.1	0
	444			0.8	0.8	0.7	0.7	0.5	0.2	0.3	0.4	0.1	0.1	0
	445			0.8	0.8	0.7	0.5	0.2	0.4	0.3	0.4	0	0.3	0
	446			0.8	0.8	0.6	0.7	0.7	0.3	0.2	0.3	0.1	0.3	0
	447			0.8	0.8	0.6	0.5	0.5	0.4	0.6	0.1	0.2	0	0
	448			0.8	0.8	0.4	0.5	0.5	0.3	0.2	0.1	0.1	0.2	0
	449			0.8	0.5	0.7	0.6	0.6	0.4	0.3	0.3	0.1	0.2	0
	450			0.8	0.7	0.5	0.7	0.4	0.6	0.3	0.3	0.1	0.1	0
	451			0.8	0.8	0.8	0.5	0.6	0.3	0.5	0.3	0.2	0.1	0
	452			0.8	0.9	0.6	0.5	0.4	0.4	0.2	0.3	0.2	0.1	0
	453			0.8	0.8	0.7	0.7	0	0.4	0.4	0.3	0.4	0	0
	454			0.8	0.7	0.6	0.7	0.1	0.4	0.4	0.2	0.1	0.1	0
	455			0.8	0.7	0.6	0.6	0.4	0.4	0.2	0.2	0.3	0.2	0
	456			0.8	0.6	0.4	0.4	0.6	0.2	0.5	0.2	0.3	0.1	0
	457			0.8	0.9	0.6	0.7	0.4	0.5	0.3	0	0.3	0.1	0
	458			0.8	0.8	0.6	0.4	0.3	0.3	0.3	0.3	0	0.1	0
	459			0.8	0.7	0.6	0.5	0.4	0.2	0.2	0.3	0.2	0.1	0
	460			0.8	0.7	0.6	0.5	0.4	0.4	0.2	0.5	0	0	0
	461			0.8	0.8	0.7	0.6	0.5	0.5	0.2	0	0.3	0.1	0
	462			0.8	0.6	0.6	0.6	0.3	0.3	0.4	0.1	0.1	0	0
	463			0.8	0.8	0.5	0.4	0.4	0.5	0.3	0.4	0.1	0.1	0
	464			0.8	0.8	0.7	0.5	0.6	0.4	0.2	0.2	0	0.1	0
	465			0.8	0.7	0.9	0.8	0.6	0.7	0.6	0.3	0.4	0	0
	466			0.8	0.6	0.8	0.4	0.5	0.3	0	0	0.1	0	0
	467			0.8	0.8	0.5	0.7	0.5	0.4	0.3	0.2	0.1	0	0
	468			0.8	0.7	0.5	0.3	0.5	0.5	0.1	0.4	0.1	0	0
	469			0.8	1	0.5	0.7	0.3	0.5	0.1	0.1	0	0	0
	470			0.8	0.8	0.8	0.6	0.5	0.1	0.4	0.1	0.1	0.2	0
	471			0.8	1	0.8	0.8	0.7	0.5	0.5	0.4	0.4	0	0
	472			0.8	0.8	0.7	0.8	0.6	0.3	0.2	0	0.1	0.1	0
	473			0.8	0.7	0.7	0.5	0.4	0.5	0.1	0.4	0.2	0	0
	474			0.8	0.6	0.6	0.5	0.6	0.4	0.4	0.3	0.2	0	0
	475			0.8	1	0.8	0.6	0.6	0.3	0.5	0.3	0.2	0.1	0
	476			0.8	0.8	0.7	0.5	0.7	0.5	0.7	0.3	0	0	0
	477			0.8	0.7	0.6	0.6	0.3	0.4	0.1	0.2	0	0.1	0
	478			0.8	0.6	0.8	0.3	0.2	0.5	0.5	0.1	0.1	0	0
	479			0.8	0.7	0.5	0.2	0.4	0.2	0.4	0.4	0.3	0.1	0
	480			0.8	0.8	0.3	0.6	0.5	0.5	0.3	0.2	0.1	0	0
	481			0.8	0.6	0.7	0.7	0.6	0.6	0.4	0.3	0	0	0
	482			0.8	0.8	0.5	0.6	0.2	0.5	0.4	0.1	0	0.2	0
	483			0.8	0.6	0.5	0.6	0.5	0.6	0.4	0.3	0.2	0	0
	484			0.8	0.9	0.8	0.6	0.5	0.4	0.4	0.3	0.2	0.2	0
	485			0.8	0.9	0.7	0.5	0.1	0.6	0.3	0.2	0.3	0	0
	486			0.8	0.8	0.5	0.4	0.2	0.5	0.2	0.3	0	0	0
	487			0.8	0.6	0.4	0.7	0.5	0.6	0.4	0.2	0.3	0.2	0
	488			0.8	0.7	0.9	0.5	0.4	0.2	0.1	0.1	0	0	0
	489			0.8	0.7	0.7	0.9	0.5	0.5	0	0.4	0.1	0	0
	490			0.8	0.8	0.5	0.3	0.3	0.4	0.6	0.3	0.1	0.1	0
	491			0.8	0.8	0.8	0.6	0.9	0.2	0.6	0.1	0.3	0.1	0
	492			0.8	0.7	0.6	0.5	0.5	0.4	0.4	0.3	0.1	0.1	0
	493			0.8	0.5	0.7	0.5	0.5	0.3	0.1	0	0.2	0	0
	494			0.8	0.7	0.6	0.5	0.6	0.5	0.2	0.2	0.1	0.1	0
	495			0.8	0.7	0.8	0.6	0.4	0.7	0.4	0.2	0.3	0.1	0
	496			0.8	0.9	0.8	0.3	0.2	0.5	0.4	0	0.2	0.2	0
	497			0.8	0.7	0.8	0.6	0.4	0.2	0.4	0	0.2	0	0
	498			0.8	0.7	0.8	0.9	0.2	0.4	0.2	0.2	0.1	0	0
	499			0.8	0.6	0.5	0.5	0.5	0.7	0.4	0.1	0.1	0	0
	500			0.8	0.7	1	0.4	0.6	0.3	0.3	0	0.1	0	0
	501			0.8	0.5	0.6	0.6	0.5	0.4	0.3	0.4	0	0.1	0
	502			0.8	0.7	0.7	0.5	0.3	0.3	0.2	0	0.2	0	0
	503			0.8	0.6	0.8	0.6	0.3	0.3	0.2	0.2	0.2	0	0
	504			0.8	0.6	0.6	0.7	0.5	0.2	0.2	0.5	0.1	0.1	0
	505			0.8	1	0.7	0.6	0.5	0.1	0.5	0.4	0.4	0.1	0
	506			0.8	0.6	0.7	0.5	0.5	0.4	0.2	0.2	0.2	0	0
	507			0.8	0.9	0.6	0.7	0.5	0.3	0.3	0.1	0.2	0.1	0
	508			0.8	0.7	0.3	0.9	0.4	0.4	0.4	0.2	0.2	0	0
	509			0.8	0.5	0.5	0.4	0.5	0.4	0.3	0.2	0.1	0.2	0
	510			0.8	0.9	0.8	0.4	0.5	0.5	0.1	0.1	0	0	0
	511			0.8	0.8	0.7	0.6	0.4	0.3	0.2	0.4	0	0	0
	512			0.8	0.7	0.6	0.4	0.4	0.7	0.2	0.1	0.3	0	0
	513			0.8	0.5	0.7	0.7	0.4	0.6	0.7	0.2	0.1	0	0
	514			0.8	0.9	0.7	0.6	0.8	0.3	0.1	0.3	0.1	0	0
	515			0.8	0.7	0.6	0.8	0.4	0.5	0.1	0.2	0.1	0	0
	516			0.8	0.8	0.3	0.8	0.6	0.6	0.2	0.3	0.2	0	0
	517			0.8	0.8	0.8	0.7	0.6	0.4	0.2	0.2	0	0	0
	518			0.8	0.7	0.6	0.5	0.5	0.5	0.3	0.1	0.1	0.1	0
	519			0.8	0.8	0.7	0.4	0.5	0.5	0.1	0.3	0.2	0	0
	520			0.8	0.5	0.7	0.6	0.5	0.3	0	0.2	0.3	0.2	0
	521			0.8	0.7	0.8	0.6	0.3	0.4	0.1	0.3	0.1	0	0
	522			0.8	0.6	0.3	0.3	0.6	0.2	0.5	0.3	0.3	0.1	0
	523			0.8	0.6	0.6	0.8	0.4	0.4	0.3	0.2	0	0.2	0
	524			0.8	0.6	0.4	0.5	0.4	0.5	0.1	0.1	0.3	0	0
	525			0.8	0.6	0.6	0.5	0.4	0.5	0.4	0.3	0.2	0	0
	526			0.8	0.8	0.7	0.8	0.5	0.3	0.6	0.3	0.3	0.1	0
	527			0.8	0.5	0.3	0.7	0.3	0.3	0.5	0.1	0.1	0	0
	528			0.8	0.7	0.7	0.4	0.5	0.3	0.2	0.1	0.2	0.1	0
	529			0.8	0.7	0.7	0.6	0.2	0.3	0.4	0.2	0.1	0	0
	530			0.8	0.4	0.7	0.5	0.5	0.3	0.3	0.5	0.2	0	0
	531			0.8	0.9	0.5	0.6	0.6	0.5	0.2	0.3	0.1	0.2	0
	532			0.8	0.9	0.6	0.4	0.4	0.4	0.3	0.3	0.1	0.1	0
	533			0.8	0.6	0.4	0.3	0.6	0.3	0.5	0.1	0	0	0
	534			0.8	0.8	0.4	0.4	0.5	0.3	0.2	0.1	0	0	0
	535			0.8	0.8	0.3	0.5	0.4	0.4	0.6	0.1	0.1	0.1	0
	536			0.8	0.7	0.7	0.5	0.4	0.2	0.3	0.1	0	0	0
	537			0.8	0.7	0.6	0.5	0.4	0.6	0.6	0.4	0.5	0.1	0
	538			0.8	0.8	0.6	0.5	0.2	0.2	0.2	0.3	0.1	0	0
	539			0.8	0.5	0.7	0.5	0.5	0.6	0.3	0.3	0.1	0	0
	540			0.8	0.7	1	0.7	0.3	0.5	0.2	0.4	0.1	0.1	0
	541			0.8	0.8	0.6	0.4	0.5	0.4	0.4	0.2	0	0	0
	542			0.8	0.7	0.7	0.5	0.4	0.3	0.3	0.2	0.1	0.1	0
	543			0.8	0.9	0.5	0.4	0.6	0.1	0.6	0.4	0.2	0	0
	544			0.8	0.7	0.3	0.4	0.3	0.4	0.5	0.1	0.1	0	0
	545			0.8	1	0.9	0.1	0.7	0.3	0.3	0.2	0.2	0	0
	546			0.8	0.8	0.7	0.3	0.4	0.4	0.3	0.2	0.2	0.2	0
	547			0.8	0.8	0.8	0.6	0.6	0.6	0.3	0.2	0.3	0	0
	548			0.8	0.7	0.7	0.6	0.3	0.5	0.5	0.3	0.1	0.1	0
	549			0.8	0.8	0.7	0.8	0.6	0.6	0.2	0.3	0.2	0.1	0
	550			0.8	0.9	0.8	0.6	0.7	0.3	0.2	0.3	0.4	0.1	0
	551			0.8	0.9	0.9	0.8	0.7	0.2	0.5	0.2	0.2	0.1	0
	552			0.8	0.7	0.9	0.6	0.8	0.6	0.6	0.3	0.3	0.1	0
	553			0.8	0.6	0.7	0.5	0.5	0.3	0.2	0.1	0.1	0.1	0
	554			0.8	0.8	0.5	0.8	0.1	0.7	0	0.1	0.1	0.2	0
	555			0.8	0.5	0.9	0.5	0.6	0.5	0.2	0.6	0.1	0	0
	556			0.8	0.5	0.4	0.7	0.3	0.3	0.4	0.2	0.2	0	0
	557			0.8	0.6	0.5	0.3	0.4	0.2	0.3	0.1	0.1	0	0
	558			0.8	0.5	0.6	0.5	0.4	0.8	0.2	0.5	0.3	0.1	0
	559			0.8	0.6	0.6	0.4	0.3	0.4	0.4	0.3	0.1	0.1	0
	560			0.8	0.6	0.6	0.5	0.1	0.3	0.2	0.2	0.1	0.2	0
	561			0.8	0.9	0.5	0.7	0.4	0.2	0.5	0	0.1	0.1	0
	562			0.8	0.6	0.2	0.6	0.7	0.3	0.1	0.4	0.2	0.2	0
	563			0.8	0.8	0.7	0.6	0.3	0.2	0.2	0.2	0	0.1	0
	564			0.8	0.5	0.7	0.6	0.5	0.4	0.3	0.2	0.3	0.2	0
	565			0.8	0.9	0.9	0.6	0.7	0.5	0.3	0.2	0.2	0	0
	566			0.8	0.4	0.7	0.4	0.6	0.5	0.3	0.1	0.1	0.1	0
	567			0.8	1	0.7	0.4	0.7	0.6	0.2	0.2	0.3	0.2	0
	568			0.8	0.8	0.9	0.4	0.4	0.4	0.3	0.1	0.1	0.2	0
	569			0.8	0.6	0.6	0.5	0.4	0.4	0.3	0.3	0.1	0.3	0
	570			0.8	0.9	0.9	0.5	0.4	0.4	0.2	0.1	0.1	0.1	0
	571			0.8	0.6	0.7	0.8	0.3	0.2	0.1	0.3	0.3	0	0
	572			0.8	0.6	0.3	0.5	0.5	0.6	0.4	0.2	0.1	0.2	0
	573			0.8	0.9	0.7	0.6	0.6	0.4	0.4	0.3	0.1	0.1	0
	574			0.8	0.7	0.6	0.8	0.6	0.5	0.2	0.4	0.2	0	0
	575			0.8	0.5	0.8	0.6	0.3	0.4	0.3	0.5	0.1	0	0
	576			0.8	0.9	1	0.5	0.4	0.5	0.4	0.5	0.3	0	0
	577			0.8	0.7	0.8	0.7	0.6	0.3	0.3	0.2	0.2	0	0
	578			0.8	0.9	0.6	0.6	0.4	0.5	0.2	0.2	0.1	0	0
	579			0.8	0.7	0.8	0.7	0.5	0.4	0.2	0.1	0.2	0.1	0
	580			0.8	0.8	0.7	0.8	0.4	0.3	0.3	0.2	0.2	0.1	0
	581			0.8	0.7	0.7	0.4	0.6	0.3	0.3	0.3	0.2	0	0
	582			0.8	0.9	0.7	0.6	0.6	0.6	0.3	0.3	0.1	0	0
	583			0.8	0.7	0.7	0.6	0.4	0.3	0.4	0.1	0.2	0	0
	584			0.8	0.6	0.5	0.2	0.3	0.5	0.2	0.1	0.2	0.1	0
	585			0.8	0.8	0.6	0.8	0.3	0.5	0.4	0.4	0.1	0	0
	586			0.8	0.7	0.4	0.7	0.4	0.3	0.5	0	0.1	0	0
	587			0.8	0.3	0.5	0.5	0.5	0.5	0.1	0.3	0.2	0	0
	588			0.8	0.5	0.6	0.8	0.7	0.2	0.5	0.2	0.2	0.1	0
	589			0.8	0.7	0.7	0.4	0.6	0.4	0.1	0.5	0	0	0
	590			0.8	0.7	0.8	0.5	0.8	0.4	0.2	0.3	0.1	0	0
	591			0.8	0.7	0.9	0.5	0.2	0.2	0.5	0.3	0.1	0.2	0
	592			0.8	0.7	0.7	0.5	0.3	0.6	0.2	0.1	0.2	0.1	0
	593			0.8	0.6	0.8	0.5	0.8	0.4	0.2	0.1	0.1	0	0
	594			0.8	0.8	0.5	0.2	0.6	0.4	0.3	0	0.2	0.1	0
	595			0.8	0.9	0.2	0.8	0.3	0.2	0.1	0.1	0.2	0.1	0
	596			0.8	0.6	0.7	0.4	0.3	0.3	0.3	0.4	0.3	0.1	0
	597			0.8	0.7	0.7	0.4	0.5	0.2	0.5	0.1	0.2	0	0
	598			0.8	0.9	0.5	0.7	0.4	0.4	0.5	0.4	0.1	0.2	0
	599			0.8	0.8	0.6	0.5	0.5	0.4	0.2	0.1	0.1	0	0
	600			0.8	0.7	0.5	0.6	0.5	0.6	0.4	0.2	0.2	0.1	0
	601			0.9	0.8	0.7	0.3	0.4	0.3	0.4	0.2	0.1	0	0
	602			0.9	0.9	0.7	0.7	0.5	0.5	0.2	0.2	0.3	0	0
	603			0.9	0.5	0.4	0.5	0.5	0.6	0.3	0.4	0.2	0.2	0
	604			0.9	0.6	0.9	0.5	0.6	0.2	0.2	0.4	0.1	0.3	0
	605			0.9	0.8	0.6	0.7	0.7	0.2	0.2	0.2	0	0.1	0
	606			0.9	0.9	0.6	0.4	0.5	0.4	0.1	0.2	0.2	0	0
	607			0.9	0.8	0.2	0.5	0.4	0.1	0.4	0.3	0.1	0	0
	608			0.9	0.7	0.5	0.7	0.6	0.3	0.2	0.2	0.3	0	0
	609			0.9	0.7	0.5	0.3	0.5	0.5	0.4	0.3	0.2	0.2	0
	610			0.9	0.6	0.6	0.1	0.7	0.2	0.3	0.2	0	0.1	0
	611			0.9	0.8	0.5	0.5	0.2	0.2	0.2	0.3	0.1	0	0
	612			0.9	0.7	0.6	0.6	0.7	0.5	0.3	0.3	0.1	0	0
	613			0.9	0.9	0.4	0.5	0.3	0.3	0.2	0.2	0.2	0	0
	614			0.9	0.6	0.5	0.6	0.5	0.5	0.3	0.2	0.1	0.2	0
	615			0.9	1	0.6	0.5	0.5	0.4	0.1	0.5	0.1	0	0
	616			0.9	0.6	0.6	0.7	0.4	0.6	0.4	0.3	0.2	0	0
	617			0.9	0.7	0.8	0.4	0.7	0.2	0.7	0.3	0.1	0	0
	618			0.9	1	0.7	0.4	0.5	0.5	0.3	0.4	0.2	0.1	0
	619			0.9	0.7	0.8	0.6	0.4	0.5	0.4	0.2	0.2	0	0
	620			0.9	0.9	0.5	0.5	0.4	0.4	0.3	0.3	0.2	0.2	0
	621			0.9	0.5	0.6	0.6	0.4	0.3	0.3	0.1	0.1	0.1	0
	622			0.9	0.5	0.6	0.5	0.6	0.3	0.2	0.5	0.1	0.1	0
	623			0.9	0.8	0.7	0.5	0.5	0.4	0.4	0.3	0.2	0	0
	624			0.9	0.9	0.8	0.5	0.5	0.5	0.5	0.1	0.1	0	0
	625			0.9	0.8	0.4	0.6	0.6	0.4	0.4	0	0	0.1	0
	626			0.9	0.8	0.8	0.5	0.7	0.1	0.4	0.4	0.1	0.2	0
	627			0.9	0.6	0.8	0.5	0.5	0.3	0.5	0.2	0	0	0
	628			0.9	0.7	0.8	0.5	0.4	0.3	0.4	0.4	0.3	0.1	0
	629			0.9	0.7	0.5	0.8	0.3	0.2	0.4	0.5	0.2	0.2	0
	630			0.9	0.8	0.6	0.6	0.4	0.5	0.1	0.3	0.2	0	0
	631			0.9	0.8	0.6	0.5	0.6	0.6	0.3	0.3	0	0	0
	632			0.9	0.5	0.8	0.6	0.4	0.3	0.3	0.3	0.1	0.2	0
	633			0.9	0.8	0.7	0.6	0.7	0.4	0.1	0.1	0.1	0.2	0
	634			0.9	0.5	0.8	0.4	0.4	0.5	0.1	0.3	0.1	0	0
	635			0.9	0.5	0.7	0.5	0	0.2	0.2	0.4	0.3	0.1	0
	636			0.9	0.7	0.5	0.5	0.5	0.5	0.2	0.1	0	0	0
	637			0.9	0.5	0.5	0.2	0.2	0.3	0.6	0.2	0.4	0	0
	638			0.9	0.8	0.6	0.6	0.5	0.1	0.4	0.4	0.2	0.2	0
	639			0.9	0.5	0.7	0.7	0.1	0.5	0.3	0.3	0.2	0.1	0
	640			0.9	0.6	0.6	0.6	0.3	0.5	0.3	0.1	0.1	0	0
	641			0.9	0.7	0.9	0.7	0.5	0.3	0.5	0.2	0.2	0	0
	642			0.9	0.8	0.7	0.5	0.4	0.2	0.4	0.1	0.1	0.3	0
	643			0.9	0.6	0.7	0.5	0.6	0.3	0.3	0.2	0	0.3	0
	644			0.9	0.4	0.7	0.6	0.5	0.5	0.3	0.3	0.1	0	0
	645			0.9	0.9	0.6	0.7	0.6	0.5	0.1	0.2	0	0	0
	646			0.9	0.7	0.8	0.5	0.4	0.4	0.6	0.3	0.2	0.1	0
	647			0.9	0.8	0.6	0.3	0.4	0.5	0.3	0.2	0.1	0.1	0
	648			0.9	0.8	0.4	0.7	0.7	0.4	0.1	0.2	0.2	0.2	0
	649			0.9	0.9	0.3	0.4	0.5	0.3	0.5	0.4	0.1	0	0
	650			0.9	0.8	1	0.5	0.6	0.2	0.6	0.2	0.3	0.2	0
	651			0.9	0.7	0.4	0.7	0.6	0.4	0.3	0.1	0.2	0.1	0
	652			0.9	0.6	0.7	0.7	0.4	0.1	0.4	0.3	0	0.1	0
	653			0.9	0.8	0.3	0.4	0.5	0.5	0.2	0.4	0.2	0	0
	654			0.9	0.9	0.5	0.6	0.4	0.3	0.4	0	0.2	0	0
	655			0.9	0.8	0.5	0.7	0.4	0.5	0.3	0.1	0.1	0.1	0
	656			0.9	0.7	0.7	0.6	0.4	0.3	0.3	0.4	0.2	0.2	0
	657			0.9	0.9	0.5	0.4	0.7	0.4	0.4	0.2	0.2	0.1	0
	658			0.9	0.6	0.7	0.9	0.5	0.4	0.4	0.1	0.1	0	0
	659			0.9	0.8	0.7	0.7	0.5	0.5	0.5	0.3	0.3	0.1	0
	660			0.9	0.7	0.7	0.7	0.7	0.3	0.1	0.3	0.3	0	0
	661			0.9	0.7	0.6	0.6	0.6	0.4	0.5	0.3	0.3	0.3	0
	662			0.9	0.8	0.7	0.7	0.5	0.4	0.2	0.3	0.1	0.2	0
	663			0.9	0.6	0.8	0.6	0.8	0.3	0.5	0.1	0.3	0	0
	664			0.9	0.7	0.6	0.7	0.6	0.6	0.2	0.3	0.1	0.1	0
	665			0.9	0.7	0.3	0.5	0.6	0.2	0.5	0.2	0.3	0	0
	666			0.9	0.9	0.7	0.4	0.3	0.3	0.3	0.1	0.3	0.2	0
	667			0.9	0.9	0.4	0.6	0.6	0.3	0.3	0.1	0	0.3	0
	668			0.9	0.5	0.9	0.4	0.4	0.3	0.4	0.1	0.2	0	0
	669			0.9	0.6	0.4	0.7	0.5	0.2	0.2	0.1	0.2	0	0
	670			0.9	0.7	0.6	0.6	0.2	0.3	0.6	0.2	0	0.1	0
	671			0.9	0.8	0.4	0.3	0.6	0.5	0.4	0.4	0.3	0	0
	672			0.9	0.8	0.9	0.6	0.6	0.1	0.4	0.4	0.3	0.1	0
	673			0.9	0.6	0.5	0.6	0.6	0.5	0.3	0.2	0.3	0.2	0
	674			0.9	0.7	0.7	0.6	0.3	0.1	0.3	0.1	0.3	0.2	0
	675			0.9	0.8	0.5	0.6	0.7	0.4	0.3	0.1	0	0.2	0
	676			0.9	0.5	0.5	0.7	0.1	0.5	0.4	0.1	0.1	0	0
	677			0.9	0.7	0.6	0.8	0.4	0.3	0.3	0.3	0.1	0	0
	678			0.9	0.9	0.7	0.8	0.7	0.5	0.5	0.3	0.2	0.1	0
	679			0.9	0.7	0.8	0.5	0.3	0.3	0.3	0.3	0	0.2	0
	680			0.9	0.6	0.9	0.5	0.6	0.7	0.2	0.3	0.1	0	0
	681			0.9	0.8	0.6	0.6	0.1	0.2	0.2	0.1	0.2	0.1	0
	682			0.9	0.5	0.4	0.6	0.6	0.4	0.3	0.2	0.3	0.1	0
	683			0.9	0.7	0.7	0.8	0.7	0.4	0.4	0.2	0.2	0	0
	684			0.9	0.8	0.6	0.9	0.6	0.2	0.2	0.2	0.3	0.2	0
	685			0.9	0.9	0.7	0.3	0.4	0.2	0.3	0.4	0	0.1	0
	686			0.9	0.7	0.8	0.9	0.4	0.4	0.3	0.2	0.2	0	0
	687			0.9	0.7	0.6	0.5	0.7	0.3	0.2	0.5	0.2	0.1	0
	688			0.9	0.5	0.8	0.8	0.4	0.4	0.3	0.1	0	0	0
	689			0.9	0.4	0.8	0.5	0.6	0.7	0.3	0.4	0.2	0.1	0
	690			0.9	0.8	0.3	0.7	0.4	0.4	0.3	0.2	0.3	0.1	0
	691			0.9	0.7	0.8	0.6	0.5	0.2	0.2	0.2	0.1	0	0
	692			0.9	0.6	0.5	0.8	0.5	0.5	0.2	0.2	0.3	0.2	0
	693			0.9	0.6	0.3	0.4	0.5	0.4	0.4	0.3	0	0	0
	694			0.9	0.5	0.6	0.3	0.4	0.5	0.4	0.1	0.1	0	0
	695			0.9	0.8	0.3	0.6	0.5	0.2	0.3	0.5	0.5	0	0
	696			0.9	0.6	0.6	0.7	0.6	0.5	0.1	0	0	0	0
	697			0.9	0.7	0.6	0.5	0.4	0.6	0.5	0.1	0	0	0
	698			0.9	0.9	0.5	0.3	0.8	0.2	0.2	0.4	0.1	0	0
	699			0.9	0.6	0.5	0.6	0.6	0.6	0.3	0.5	0.3	0.1	0
	700			0.9	0.8	0.7	0.3	0.6	0.3	0.4	0.4	0	0	0
	701			0.9	0.6	0.8	0.7	0.6	0.5	0.2	0.2	0.2	0	0
	702			0.9	1	0.7	0.7	0.3	0.1	0.4	0.1	0.2	0.2	0
	703			0.9	0.9	0.7	0.6	0.5	0.6	0.5	0.4	0.1	0	0
	704			0.9	0.5	0.5	0.7	0.6	0.5	0.4	0.3	0.1	0.1	0
	705			0.9	0.4	0.6	0.6	0.3	0.7	0.3	0.3	0	0	0
	706			0.9	0.8	0.2	0.6	0.7	0.2	0.2	0	0.1	0.1	0
	707			0.9	0.5	0.5	0.5	0.5	0.3	0.1	0.1	0.3	0.1	0
	708			0.9	0.8	0.5	0.5	0.3	0.3	0.5	0.3	0.2	0	0
	709			0.9	0.8	0.5	0.5	0.6	0.1	0.4	0.5	0.1	0	0
	710			0.9	0.5	0.7	0.9	0.7	0.6	0.3	0.5	0	0.1	0
	711			0.9	0.5	0.6	0.9	0.4	0.2	0.3	0.3	0	0.2	0
	712			0.9	0.7	0.9	0.5	0.4	0.4	0.1	0.1	0.1	0.3	0
	713			0.9	0.7	0.8	0.5	0.3	0.4	0.4	0.5	0.3	0.1	0
	714			0.9	0.7	0.8	0.4	0.4	0.2	0.5	0.2	0.1	0.1	0
	715			0.9	0.7	0.7	0.7	0.3	0.3	0.1	0.1	0.1	0.2	0
	716			0.9	0.7	0.7	0.7	0.7	0.6	0.4	0.3	0.2	0.2	0
	717			0.9	0.7	0.6	0.6	0.5	0.4	0.4	0.4	0.1	0.1	0
	718			0.9	0.8	0.5	0.5	0.1	0.5	0.3	0	0.2	0.1	0
	719			0.9	0.9	0.7	0.9	0.5	0.4	0.3	0	0	0.1	0
	720			0.9	0.8	0.3	0.6	0.4	0.3	0.3	0.5	0.1	0	0
	721			0.9	0.7	0.9	0.4	0.5	0.3	0.4	0.2	0.3	0.2	0
	722			0.9	0.8	0.8	0.7	0.7	0.4	0.3	0.6	0.3	0.3	0
	723			0.9	0.8	0.6	0.5	0.6	0.6	0.3	0	0.3	0.1	0
	724			0.9	0.7	0.8	0.5	0.5	0.1	0.2	0.1	0.2	0.1	0
	725			0.9	0.8	0.5	0.7	0.5	0.4	0.2	0.2	0.2	0	0
	726			0.9	0.7	0.8	0.5	0.8	0.3	0.1	0.3	0.2	0	0
	727			0.9	0.9	0.6	0.5	0.4	0.2	0.4	0.4	0.1	0.1	0
	728			0.9	0.8	0.8	0.4	0.5	0.6	0.4	0	0.2	0.1	0
	729			0.9	0.8	0.8	0.6	0.7	0.4	0.3	0.2	0.2	0	0
	730			0.9	0.8	0.6	0.9	0.5	0.6	0.6	0.3	0.2	0	0
	731			0.9	0.6	0.9	0.7	0.8	0.3	0.4	0.3	0.2	0	0
	732			0.9	0.9	0.4	0.8	0.4	0.4	0.1	0.4	0.3	0.1	0
	733			0.9	0.6	0.6	0.7	0.5	0.4	0.6	0.2	0.2	0.1	0
	734			0.9	0.8	0.6	0.5	0.5	0.2	0.3	0.1	0.2	0.3	0
	735			0.9	0.7	0.7	0.4	0.4	0.3	0.6	0.1	0	0	0
	736			0.9	0.5	0.7	0.6	0.5	0.4	0.3	0.4	0.2	0	0
	737			0.9	0.9	0.5	0.5	0.6	0.3	0.2	0.5	0.3	0	0
	738			0.9	0.7	0.6	0.5	0.3	0.3	0.3	0	0.1	0.1	0
	739			0.9	0.8	0.5	0.6	0.7	0.1	0.2	0.4	0.1	0	0
	740			0.9	0.8	0.9	0.4	0.5	0.8	0.3	0.3	0.4	0.1	0
	741			0.9	0.7	0.6	0.4	0.5	0.2	0.3	0.1	0.2	0	0
	742			0.9	0.8	0.8	0.7	0.7	0.3	0.3	0.5	0.3	0	0
	743			0.9	0.6	0.9	0.7	0.5	0.4	0.3	0	0.2	0	0
	744			0.9	1	0.9	0.4	0.5	0.6	0.2	0.4	0.3	0.2	0
	745			0.9	0.5	0.6	0.4	0.4	0.4	0.4	0.1	0.1	0.1	0
	746			0.9	0.7	0.7	0.6	0.4	0.4	0.3	0.2	0.2	0.2	0
	747			0.9	0.6	0.7	0.6	0.1	0.6	0.2	0.3	0.2	0	0
	748			0.9	0.5	0.6	0.2	0.4	0.4	0.4	0.2	0.1	0	0
	749			0.9	0.9	0.6	0.5	0.3	0.3	0.2	0.4	0.1	0.1	0
	750			0.9	0.8	0.8	0.5	0.2	0.2	0.3	0.2	0.1	0.1	0
	751			0.9	0.6	0.7	0.6	0.3	0.6	0.2	0.2	0.1	0.2	0
	752			0.9	0.6	0.7	0.6	0.4	0.6	0.5	0.3	0.1	0.1	0
	753			0.9	0.8	0.9	0.6	0.2	0.4	0.1	0.1	0.3	0.1	0
	754			0.9	0.7	0.7	0.4	0.4	0.4	0.2	0.2	0	0	0
	755			0.9	0.8	0.7	0.5	0.6	0.2	0.3	0.1	0.2	0	0
	756			0.9	0.7	0.8	0.1	0.6	0.4	0.1	0.1	0.3	0.1	0
	757			0.9	0.9	0.9	0.3	0.9	0.4	0.5	0.1	0.2	0	0
	758			0.9	0.3	0.6	0.5	0.4	0.5	0	0.2	0.3	0.2	0
	759			0.9	0.8	0.7	0.4	0.6	0.4	0.3	0.4	0.2	0	0
	760			0.9	0.8	0.4	0.7	0.4	0.4	0.1	0.5	0.1	0.1	0
	761			0.9	0.9	0.8	0.4	0.7	0.5	0.2	0.2	0	0	0
	762			0.9	0.6	0.4	0.7	0.5	0.4	0.5	0.3	0.1	0	0
	763			0.9	0.6	0.7	0.4	0.2	0.2	0.3	0.1	0.1	0	0
	764			0.9	0.5	0.5	0.9	0.5	0.5	0.1	0.2	0.1	0.1	0
	765			0.9	0.5	0.7	0.6	0.5	0.4	0.4	0.3	0.3	0	0
	766			0.9	0.9	0.4	1	0.4	0.3	0.4	0.4	0.1	0.1	0
	767			0.9	0.8	0.5	0.5	0.5	0.3	0.2	0.1	0.3	0.2	0
	768			0.9	0.4	0.6	0.4	0.5	0.2	0.2	0.4	0.4	0.1	0
	769			0.9	0.9	0.6	0.5	0.4	0.5	0.2	0.2	0	0.1	0
	770			0.9	0.9	0.7	0.7	0.6	0.5	0.1	0.3	0.1	0	0
	771			0.9	0.7	0.6	0.4	0.7	0.4	0.4	0.2	0.4	0	0
	772			0.9	0.8	0.8	0.3	0.2	0.4	0.4	0.3	0.1	0.3	0
	773			0.9	0.6	0.6	0.1	0.2	0.7	0.1	0.4	0.1	0	0
	774			0.9	0.8	0.6	0.4	0.6	0.4	0.3	0.2	0.1	0.1	0
	775			0.9	1	1	0.6	0.6	0.2	0.5	0.2	0.1	0.3	0
	776			0.9	0.7	0.7	0.5	0.6	0.6	0.3	0.3	0.1	0.1	0
	777			0.9	0.7	0.6	0.6	0.4	0.4	0.2	0.2	0	0	0
	778			0.9	0.5	0.7	0.9	0.6	0.3	0.5	0.2	0.5	0	0
	779			0.9	0.6	0.5	0.6	0.4	0.4	0.3	0.1	0.3	0	0
	780			0.9	0.8	0.8	0.6	0.4	0.1	0.3	0.2	0.2	0	0
	781			0.9	0.5	0.5	0.5	0.6	0.6	0.2	0.3	0.2	0.1	0
	782			0.9	0.8	0.6	0.6	0.5	0.2	0.2	0.2	0.2	0	0
	783			0.9	0.5	0.6	0.5	0.5	0.2	0.1	0.4	0.1	0	0
	784			0.9	0.7	0.5	0.8	0.6	0.5	0.1	0.3	0.5	0.1	0
	785			0.9	0.8	0.4	0.6	0.7	0.4	0.1	0.1	0.1	0	0
	786			0.9	0.7	0.7	0.6	0.5	0.5	0.3	0.4	0.2	0.1	0
	787			0.9	0.8	0.8	0.7	0.3	0.6	0.1	0.3	0.2	0.2	0
	788			0.9	0.5	0.9	0.3	0.6	0.2	0.4	0.4	0.4	0	0
	789			0.9	0.9	0.7	0.7	0.6	0.4	0.4	0.6	0.2	0.1	0
	790			0.9	0.8	0.6	0.7	0.6	0.3	0.4	0	0.3	0.2	0
	791			0.9	0.9	0.4	0.5	0.6	0.3	0.3	0.1	0.2	0.1	0
	792			0.9	0.6	0.6	0.4	0.5	0.2	0.4	0.2	0	0	0
	793			0.9	0.7	0.7	0.5	0.5	0.3	0.4	0.1	0	0.2	0
	794			0.9	0.8	0.7	0.8	0.4	0.4	0.2	0.2	0.2	0.1	0
	795			0.9	0.7	0.7	0.4	0.5	0.5	0.4	0.4	0.1	0	0
	796			0.9	0.5	0.8	0.8	0.3	0.3	0.4	0.2	0.3	0	0
	797			0.9	0.8	0.5	0.6	0.4	0.2	0.3	0.6	0	0	0
	798			0.9	0.7	0.9	0.6	0.5	0.2	0.2	0.3	0.1	0.1	0
	799			0.9	0.8	0.5	0.4	0.3	0.4	0.6	0.4	0	0	0
	800			0.9	0.9	0.2	0.6	0.6	0.2	0.4	0.1	0	0.2	0
	801			0.9	0.7	0.5	0.4	0.4	0.4	0.5	0.4	0.3	0	0
	802			0.9	0.7	0.6	0.3	0.5	0.7	0.5	0.1	0.2	0.1	0
	803			0.9	0.8	0.5	0.7	0.5	0.5	0.3	0.1	0	0	0
	804			0.9	0.4	0.4	0.4	0.4	0.5	0.4	0.2	0.1	0	0
	805			0.9	1	0.8	0.5	0.5	0.3	0.2	0.3	0.5	0.1	0
	806			0.9	0.4	0.4	0.6	0.5	0.5	0.3	0.2	0.2	0	0
	807			0.9	0.7	0.7	0.5	0.7	0.5	0.1	0.2	0.1	0.1	0
	808			0.9	0.7	0.6	0.7	0.3	0.4	0.4	0.1	0	0.2	0
	809			0.9	0.6	0.7	0.7	0.6	0.3	0.4	0.2	0	0.1	0
	810			0.9	0.6	0.8	0.6	0.4	0.2	0.4	0.2	0.2	0.2	0
	811			0.9	0.7	0.7	0.6	0.4	0.1	0.5	0.3	0	0	0
	812			0.9	0.8	0.6	0.4	0.3	0.5	0.5	0.3	0.2	0.1	0
	813			0.9	0.6	0.7	0.6	0.6	0.4	0.4	0.4	0.1	0.2	0
	814			0.9	0.5	0.8	0.7	0.4	0.4	0.4	0.2	0	0.2	0
	815			0.9	0.8	0.9	0.6	0.7	0.3	0.1	0.1	0.1	0	0
	816			0.9	0.9	0.6	0.6	0.5	0.6	0.3	0.4	0	0	0
	817			0.9	0.8	0.5	0.6	0.4	0.2	0.3	0	0	0.2	0
	818			0.9	1	0.8	0.4	0.4	0.3	0.5	0.4	0.2	0.1	0
	819			0.9	0.8	0.4	0.4	0.3	0.4	0.2	0.3	0.2	0.1	0
	820			0.9	0.9	0.7	0.6	0.4	0.1	0.4	0.4	0.3	0.1	0
	821			0.9	1	0.5	0.6	0.7	0.3	0.6	0.4	0.1	0.3	0
	822			0.9	0.8	0.7	0.8	0.5	0.2	0.3	0.1	0.1	0.1	0
	823			0.9	0.5	0.7	0.2	0.5	0.7	0.2	0.3	0.2	0	0
	824			0.9	0.9	0.5	0.6	0.5	0.4	0.4	0.2	0.2	0	0
	825			0.9	0.5	0.5	0.4	0.4	0.2	0.6	0.3	0.3	0.1	0
	826			0.9	0.8	0.8	0.3	0.3	0.6	0.5	0.3	0.1	0.1	0
	827			0.9	0.9	0.5	0.9	0.3	0.3	0.2	0.4	0.1	0.1	0
	828			0.9	0.8	0.6	0.4	0.5	0.5	0.5	0.3	0.3	0.3	0
	829			0.9	0.6	0.6	0.2	0.3	0.1	0.4	0.6	0	0.1	0
	830			0.9	0.3	0.7	0.4	0.7	0.5	0.4	0.3	0.2	0	0
	831			0.9	0.9	0.5	0.7	0.4	0.2	0.2	0.1	0	0	0
	832			0.9	0.7	0.7	0.4	0.5	0.6	0.4	0	0	0.3	0
	833			0.9	0.7	0.9	0.4	0.2	0.5	0.3	0.2	0.3	0.1	0
	834			0.9	0.5	0.7	0.7	0.2	0.8	0.2	0.4	0.2	0.3	0
	835			0.9	0.6	0.8	0.4	0.5	0.4	0.4	0.5	0	0.3	0
	836			0.9	0.7	0.6	0.7	0.6	0.3	0.6	0.3	0.3	0.2	0
	837			0.9	0.8	0.7	0.5	0.2	0.4	0.4	0.4	0.1	0	0
	838			0.9	0.8	0.5	0.8	0.6	0.6	0.3	0.2	0.1	0.1	0
	839			0.9	0.6	0.7	0.7	0.3	0.5	0.3	0.1	0	0	0
	840			0.9	0.9	0.5	0.9	0.4	0.5	0.3	0.1	0	0.1	0
	841			0.9	0.9	0.7	0.7	0.2	0.2	0.2	0.2	0.3	0	0
	842			0.9	0.5	0.4	0.6	0.7	0.3	0	0.2	0	0	0
	843			0.9	0.8	0.6	0.7	0.4	0.4	0.2	0.4	0.2	0	0
	844			0.9	0.6	0.6	0.6	0.3	0.1	0.5	0.2	0.2	0.1	0
	845			0.9	0.8	0.7	0.4	0.4	0.3	0.3	0.1	0.3	0	0
	846			0.9	1	0.8	0.6	0.3	0.2	0.2	0.3	0.1	0.1	0
	847			0.9	0.9	0.4	0.4	0.6	0.6	0.2	0.2	0	0	0
	848			0.9	0.9	0.6	0.3	0.4	0.4	0.2	0.3	0.2	0	0
	849			0.9	0.8	0.8	0.5	0.5	0.6	0	0.3	0.2	0	0
	850			0.9	0.8	0.7	0.6	0.4	0.2	0.3	0.3	0.1	0	0
	851			0.9	0.8	0.8	0.3	0.4	0.4	0.2	0.2	0.3	0.1	0
	852			0.9	0.7	0.7	0.4	0.5	0.3	0.3	0.2	0.2	0	0
	853			0.9	0.9	0.7	0.3	0.5	0.4	0.1	0.3	0.2	0	0
	854			0.9	0.8	0.7	0.7	0.5	0.3	0.5	0.4	0.2	0	0
	855			0.9	0.5	0.8	0.9	0.5	0.5	0.4	0.3	0.2	0.1	0
	856			0.9	0.5	0.6	0.8	0.2	0.4	0.2	0.1	0.2	0	0
	857			0.9	0.5	0.4	0.4	0.4	0.4	0.4	0.1	0	0	0
	858			0.9	1	0.8	0.5	0.5	0.4	0.3	0.4	0.5	0.1	0
	859			0.9	0.8	0.6	0.4	0.6	0.8	0.5	0.3	0.2	0.1	0
	860			0.9	0.7	0.5	0.7	0.4	0.6	0.5	0.2	0.2	0.2	0
	861			0.9	0.7	0.9	0.3	0.6	0.2	0.3	0.6	0.2	0.3	0
	862			0.9	0.8	0.5	0.6	0.3	0.3	0.5	0.4	0	0	0
	863			0.9	0.7	0.6	0.6	0.4	0.5	0.3	0.1	0.3	0.1	0
	864			0.9	0.7	0.7	0.7	0.2	0.4	0.1	0.1	0.1	0.1	0
	865			0.9	0.7	0.7	0.6	0.3	0.3	0.3	0.3	0	0	0
	866			0.9	0.9	0.6	0.6	0.8	0.3	0.4	0.3	0.1	0.1	0
	867			0.9	0.6	0.7	0.4	0.5	0.6	0.5	0.1	0.2	0	0
	868			0.9	0.4	0.7	0.5	0.8	0.3	0.4	0.2	0.2	0	0
	869			0.9	0.5	0.4	0.5	0.3	0.4	0.4	0.2	0.1	0.1	0
	870			0.9	0.6	0.7	0.6	0.2	0.7	0.4	0.3	0.3	0.1	0
	871			0.9	0.6	0.6	0.4	0.6	0.6	0.3	0.4	0.4	0	0
	872			0.9	0.6	0.5	0.4	0.2	0.7	0.3	0.3	0.3	0	0
	873			0.9	0.6	0.6	0.3	0.5	0.3	0.3	0.3	0.1	0.2	0
	874			0.9	0.6	0.5	0.5	0.6	0.5	0.3	0.2	0.2	0.2	0
	875			0.9	0.8	0.8	0.4	0.3	0.1	0.2	0.4	0.2	0	0
	876			0.9	1	0.8	0.2	0.2	0.6	0.3	0.3	0.2	0.1	0
	877			0.9	0.7	0.8	0.6	0.3	0.4	0.2	0.4	0.2	0.2	0
	878			0.9	0.6	0.8	0.7	0.5	0.5	0.3	0.4	0.3	0.2	0
	879			0.9	0.6	0.7	0.2	0.6	0.4	0.3	0.3	0.2	0.1	0
	880			0.9	0.6	0.8	0.5	0.4	0.5	0.6	0.2	0.1	0.1	0
	881			0.9	0.8	0.7	0.5	0.5	0.1	0.4	0.3	0.3	0.1	0
	882			0.9	0.7	0.7	0.5	0.3	0.3	0.3	0.3	0.2	0.1	0
	883			0.9	0.6	0.6	0.6	0.6	0.2	0.5	0.3	0	0	0
	884			0.9	1	0.7	0.6	0.4	0.4	0.5	0.3	0.4	0	0
	885			0.9	0.6	0.9	0.3	0.7	0.6	0.4	0	0	0	0
	886			0.9	0.6	0.5	0.6	0.5	0.3	0.3	0.4	0.1	0.1	0
	887			0.9	0.7	0.6	0.5	0.6	0.6	0.3	0	0.2	0	0
	888			0.9	0.4	0.7	0.7	0.5	0.4	0.2	0.2	0	0.1	0
	889			0.9	0.8	0.7	0.9	0.5	0.3	0.3	0.3	0	0.2	0
	890			0.9	1	0.5	0.6	0.7	0.5	0.2	0	0.1	0	0
	891			0.9	0.9	0.7	0.3	0.3	0.5	0.4	0.2	0	0.1	0
	892			0.9	0.8	0.6	0.4	0.2	0.5	0.4	0.4	0.1	0.2	0
	893			0.9	0.5	0.7	0.5	0.5	0.3	0.2	0.3	0.1	0.3	0
	894			0.9	0.8	0.6	0.6	0.5	0.4	0.2	0.3	0.1	0.1	0
	895			0.9	0.7	1	0.7	0.4	0.5	0.3	0.3	0.2	0	0
	896			0.9	0.9	0.7	0.6	0.4	0.6	0.5	0.3	0.1	0.3	0
	897			0.9	0.8	0.8	0.5	0.4	0.7	0.4	0.5	0.1	0	0
	898			1	0.5	0.4	0.4	0.3	0.3	0.4	0	0.1	0	0
	899			1	0.6	0.6	0.5	0.5	0.3	0.6	0.3	0.2	0	0
	900			1	0.7	0.6	0.7	0.6	0.4	0.3	0.1	0.1	0.2	0
	901			1	0.9	0.9	0.4	0.5	0.5	0.1	0.2	0.4	0.1	0
	902			1	1	0.6	0.9	0.5	0.5	0.3	0.5	0.3	0	0
	903			1	0.7	0.9	0.7	0.4	0.1	0.2	0.4	0.1	0	0
	904			1	0.4	0.3	0.3	0.3	0.4	0.5	0.5	0.3	0	0
	905			1	0.7	0.9	0.5	0.6	0.6	0.5	0.4	0	0	0
	906			1	0.8	0.8	0.6	0.6	0.2	0.2	0.3	0.1	0.1	0
	907			1	1	0.6	0.7	0.7	0.4	0.2	0.4	0.4	0	0
	908			1	0.7	0.5	0.7	0.4	0.4	0.3	0.6	0.2	0.1	0
	909			1	0.5	0.4	0.3	0.6	0.3	0.4	0.5	0.1	0.3	0
	910			1	0.4	0.6	0.2	0.5	0.4	0.6	0.2	0.1	0	0
	911			1	0.8	0.6	0.7	0.3	0.5	0.3	0.1	0.3	0.2	0
	912			1	0.8	0.8	0.7	0.4	0.5	0.2	0.2	0.1	0	0
	913			1	0.7	0.5	0.4	0.4	0.3	0.2	0.2	0	0	0
	914			1	0.7	0.7	0.4	0.2	0.5	0.3	0.2	0.1	0	0
	915			1	0.8	0.5	0.7	0.7	0.5	0.5	0.6	0.1	0.1	0
	916			1	1	0.5	0.4	0.5	0.4	0.4	0.2	0.1	0	0
	917			1	0.9	0.7	0.5	0.6	0.4	0.4	0	0.4	0	0
	918			1	1	0.9	0.6	0.7	0.2	0.4	0.1	0.2	0.3	0
	919			1	0.6	0.7	0.5	0.2	0.5	0.4	0.2	0.1	0	0
	920			1	0.7	0.6	0.3	0.6	0.4	0.4	0.3	0.1	0.1	0
	921			1	1	0.7	0.4	0.4	0.4	0.5	0.3	0.1	0	0
	922			1	0.8	0.8	0.3	0.6	0.4	0.1	0.1	0.3	0	0
	923			1	0.8	1	0.7	0.4	0.5	0.3	0.1	0.1	0	0
	924			1	0.7	0.7	0.6	0.3	0.6	0.3	0.1	0.1	0.1	0
	925			1	0.7	0.9	0.6	0.6	0.6	0.5	0.6	0	0	0
	926			1	0.9	0.6	0.7	0.4	0.1	0.3	0.4	0.1	0.1	0
	927			1	0.8	0.4	0.5	0.7	0.3	0.1	0	0.1	0.3	0
	928			1	0.4	0.6	0.6	0.2	0	0.3	0.2	0.2	0	0
	929			1	0.6	0.6	0.6	0.4	0.4	0.2	0.2	0.4	0	0
	930			1	0.7	0.6	0.6	0.6	0.3	0.4	0.2	0.2	0	0
	931			1	0.7	0.8	0.5	0.5	0.7	0.4	0.1	0.3	0	0
	932			1	0.7	0.4	0.5	0.5	0.5	0.4	0.2	0.3	0.2	0
	933			1	0.7	0.4	0.6	0.3	0.4	0.6	0.1	0	0	0
	934			1	0.8	0.7	0.5	0.4	0.5	0.5	0.3	0.1	0.2	0
	935			1	0.6	0.5	0.3	0.6	0.5	0.2	0.2	0	0	0
	936			1	0.8	0.5	0.7	0.3	0.4	0.6	0.3	0.3	0.2	0
	937			1	1	0.4	0.8	0.4	0.4	0.3	0.2	0	0.1	0
	938			1	0.9	0.5	0.6	0.4	0.3	0.1	0.1	0.1	0.1	0
	939			1	0.8	0.7	0.3	0.7	0.1	0.6	0.3	0.2	0	0
	940			1	0.7	0.8	0.5	0.4	0.2	0	0.3	0	0.2	0
	941			1	0.8	0.5	0.5	0.6	0.5	0.1	0.3	0	0.2	0
	942			1	0.7	0.7	0.8	0.3	0.3	0.3	0.2	0.2	0.2	0
	943			1	0.8	0.7	0.5	0.6	0.3	0	0.3	0.2	0	0
	944			1	0.8	0.7	0.7	0.7	0.3	0.3	0.3	0.1	0.2	0
	945			1	0.7	0.6	0.5	0.6	0.8	0.2	0.3	0.1	0.2	0
	946			1	0.8	0.8	0.7	0.5	0	0.1	0.2	0.2	0.1	0
	947			1	0.7	0.5	0.4	0.4	0.3	0.4	0.3	0.6	0.1	0
	948			1	0.8	0.7	0.6	0.5	0.5	0.2	0.2	0	0	0
	949			1	0.5	0.8	0.5	0.5	0.6	0.3	0.1	0.3	0	0
	950			1	0.5	0.2	0.4	0.6	0.4	0.4	0.1	0.2	0	0
	951			1	0.7	0.8	0.7	0.4	0.3	0.2	0.1	0.3	0	0
	952			1	0.6	0.3	0.8	0.3	0.5	0.4	0.4	0.2	0	0
	953			1	0.8	0.5	0.6	0.5	0.1	0.4	0.1	0.1	0	0
	954			1	0.7	0.7	0.2	0.2	0.7	0.2	0.1	0.1	0.2	0
	955			1	0.6	0.5	0.6	0.5	0.3	0.3	0.2	0.1	0.1	0
	956			1	0.9	0.7	0.5	0.5	0.2	0.2	0.2	0	0.2	0
	957			1	0.6	0.8	0.4	0.6	0.2	0.5	0.3	0.2	0.1	0
	958			1	0.7	0.7	0.7	0.6	0.4	0.4	0.3	0.3	0	0
	959			1	0.6	0.6	0.8	0.5	0.3	0.3	0.4	0.2	0	0
	960			1	0.6	0.6	0.8	0.4	0.3	0.2	0.2	0.1	0	0
	961			1	0.5	0.9	0.4	0.4	0.6	0.5	0.4	0.1	0.1	0
	962			1	0.8	0.6	0.6	0.4	0.2	0.4	0.1	0.3	0	0
	963			1	0.4	0.9	0.3	0.4	0.4	0.4	0.4	0.1	0.1	0
	964			1	0.6	0.8	0.4	0.2	0.7	0.2	0	0.3	0.1	0
	965			1	0.7	0.5	0.5	0.6	0.4	0.4	0.1	0.1	0.2	0
	966			1	0.8	0.8	0.4	0.5	0.7	0.2	0.2	0.1	0	0
	967			1	0.8	0.9	0.6	0.5	0.5	0.4	0.2	0.2	0.1	0
	968			1	0.7	0.7	0.6	0.5	0.4	0.3	0.1	0.2	0.1	0
	969			1	0.7	0.8	0.5	0.2	0.2	0.5	0.2	0.2	0.1	0
	970			1	0.7	0.9	0.6	0.3	0.5	0.4	0.4	0.2	0	0
	971			1	0.5	0.6	0.7	0.4	0.3	0.6	0.4	0.4	0.1	0
	972			1	0.7	0.7	0.7	0.8	0.3	0.1	0.1	0.3	0.1	0
	973			1	0.7	0.5	0.7	0.3	0.2	0.3	0.4	0.2	0.1	0
	974			1	0.7	0.5	0.5	0.4	0.3	0.3	0.2	0.1	0	0
	975			1	0.8	0.5	0.5	0.2	0.4	0.3	0	0.3	0	0
	976			1	0.8	0.7	0.6	0.3	0.5	0.3	0.1	0	0	0
	977			1	0.7	0.8	0.5	0.7	0.4	0.5	0.1	0	0	0
	978			1	0.7	0.5	0.8	0.4	0.4	0.4	0.2	0.1	0.2	0
	979			1	0.7	0.8	0.6	0.2	0.4	0.4	0.3	0	0.1	0
	980			1	0.7	0.9	0.8	0.1	0.4	0.2	0.1	0.2	0.1	0
	981			1	0.7	0.7	0.4	0.2	0.5	0.4	0.3	0.3	0	0
	982			1	0.5	1	0.6	0.5	0.4	0.5	0.3	0.1	0.1	0
	983			1	0.7	0.8	0.7	0.6	0.4	0.2	0.3	0.4	0	0
	984			1	0.5	0.7	0.5	0.3	0.4	0.2	0.1	0.3	0	0
	985			1	0.8	0.7	0.6	0.4	0.4	0.2	0.1	0.3	0	0
	986			1	0.8	0.5	0.4	0.5	0.6	0.4	0	0.2	0	0
	987			1	0.8	0.7	0.4	0.5	0.3	0.2	0.1	0.2	0.1	0
	988			1	0.9	0.5	0.5	0.5	0.4	0.3	0.1	0	0	0
	989			1	0.8	0.8	0.9	0.6	0.3	0.3	0.6	0.3	0.1	0
	990			1	0.5	0.5	0.6	0.4	0.2	0.1	0	0.3	0.1	0
	991			1	0.9	0.9	0.7	0.3	0.3	0.7	0	0.1	0.1	0
	992			1	0.4	0.3	0.3	0.5	0.5	0.5	0.2	0.1	0.4	0
	993			1	0.9	0.5	0.5	0.3	0.7	0.5	0.1	0.2	0.2	0
	994			1	0.8	0.7	0.8	0.6	0.2	0.3	0.2	0.1	0	0
	995			1	0.8	0.5	0.3	0.4	0.5	0.2	0.2	0.1	0.1	0
	996			1	0.9	0.7	0.6	0.4	0.2	0.4	0.1	0.2	0.3	0
	997			1	0.8	0.9	0.5	0.6	0.3	0.1	0.2	0.3	0	0
	998			1	0.8	0.8	0.5	0.5	0.4	0.4	0.2	0	0.2	0
	999			1	0.9	0.9	0.6	0.4	0.2	0.6	0.3	0.2	0.3	0
	1000			1	0.8	0.6	0.7	0.5	0.4	0	0.1	0.1	0.1	0
